# Supplementary material for: Untargeted metabolomics reveals serum metabolites related to energy metabolism and inflammation associated with juvenile dermatomyositis
Source: Metabolomics. 2026 Apr 29;22(3):60. doi: 10.1007/s11306-026-02425-5 (PMC13124813; doi:10.1007/s11306-026-02425-5)
Supplement: Supplementary file 1 — Supplementary file1 (XLSX 6093 KB) [file 11306_2026_2425_MOESM1_ESM.xlsx]

## Sheet: Table.S1
Group	JDM	DM
Count	16	15
Prednisone, Oral (Prednisolone, Medrol, other corticosteroids)	13	13
Hydroxychloroquine (Plaquenil)	15	3
Methotrexate	12	5
Intravenous gammaglobulin (IVIG)	7	1
Mycophenolate mofetil (MMF)	4	3
Azathioprine (Imuran)	1	3
Cyclosporine A (Sandimmune or Neoral)	2	1
Intravenous methylprednisolone	3	0
Topical steroids	0	3
Topical tacrolimus (Protopic, Elidel)	1	1
Nonsteroidal Anti-inflammatory Drugs or COX-2 inhibitors	1	0

## Sheet: Table.S2
ID	Name	Cleaned Name	Feature Index	Ion Mode	CID	hit.adjp0.05.fc1.5.HC.JDM-SC.JDM	logFC.HC.JDM-SC.JDM	fold.HC.JDM-SC.JDM	P.Value.HC.JDM-SC.JDM	adj.P.Val.HC.JDM-SC.JDM	hit.adjp0.05.fc1.5.SRD.JDM-SC.JDM	logFC.SRD.JDM-SC.JDM	fold.SRD.JDM-SC.JDM	P.Value.SRD.JDM-SC.JDM	adj.P.Val.SRD.JDM-SC.JDM	hit.adjp0.05.fc1.5.SRD.JDM-HC.JDM	logFC.SRD.JDM-HC.JDM	fold.SRD.JDM-HC.JDM	P.Value.SRD.JDM-HC.JDM	adj.P.Val.SRD.JDM-HC.JDM	hit.adjp0.05.fc1.5.HC.ADM-SC.ADM	logFC.HC.ADM-SC.ADM	fold.HC.ADM-SC.ADM	P.Value.HC.ADM-SC.ADM	adj.P.Val.HC.ADM-SC.ADM	hit.adjp0.05.fc1.5.SRD.ADM-SC.ADM	logFC.SRD.ADM-SC.ADM	fold.SRD.ADM-SC.ADM	P.Value.SRD.ADM-SC.ADM	adj.P.Val.SRD.ADM-SC.ADM	hit.adjp0.05.fc1.5.SRD.ADM-HC.ADM	logFC.SRD.ADM-HC.ADM	fold.SRD.ADM-HC.ADM	P.Value.SRD.ADM-HC.ADM	adj.P.Val.SRD.ADM-HC.ADM
Mono(2-ethylhexyl) phthalate (MEHP)	Mono(2-ethylhexyl) phthalate (MEHP)	Mono(2-ethylhexyl) phthalate (MEHP)	1|277.1444|7.75	neg		0	0.00289222	1.00201	0.974856	0.995697	0	-0.208207	-1.15525	0.0270854	0.289211	0	-0.211099	-1.15757	0.0251289	0.175902	0	-0.185685	-1.13736	0.0465758	0.569203	0	-0.0923994	-1.06614	0.31387	0.888118	0	0.0932859	1.0668	0.309303	0.716074
Palmitoyl sphingomyelin	Palmitoyl sphingomyelin	Palmitoyl sphingomyelin	1|703.5747|9.72	pos	9939941	0	-0.134485	-1.0977	0.343604	0.805674	0	-0.163298	-1.11984	0.251204	0.696543	0	-0.0288122	-1.02017	0.838499	0.940178	0	-0.0681926	-1.0484	0.6351	0.941495	0	0.137469	1.09997	0.340583	0.945449	0	0.205662	1.15322	0.156491	0.6273
8,11-Tridecadienoic acid, 13-(3-pentyl-2-oxiranyl)-, (8Z,11Z)-	8,11-Tridecadienoic acid, 13-(3-pentyl-2-oxiranyl)-, (8Z,11Z)-	8,11-Tridecadienoic acid, 13-(3-pentyl-2-oxiranyl)-, (8Z,11Z)-	10|303.2328|8.95	neg	102180628	0	0.0871499	1.06227	0.63227	0.941683	0	0.131224	1.09522	0.471873	0.814183	0	0.0440741	1.03102	0.808604	0.921734	0	-0.0458995	-1.03233	0.804251	0.957447	0	-0.00995216	-1.00692	0.957128	0.99521	0	0.0359473	1.02523	0.84607	0.963711
10|781.5553|13.14			10|781.5553|13.14	pos		0	-0.127889	-1.09269	0.524917	0.869355	0	-0.421154	-1.339	0.04017	0.340075	0	-0.293265	-1.22541	0.148443	0.43992	0	-0.618818	-1.53562	0.236171	0.85844	0	-0.0365371	-1.02565	0.9438	0.992473	0	0.582281	1.49721	0.264567	0.731857
10007|542.4264|7.75			10007|542.4264|7.75	pos		0	0.130186	1.09443	0.681007	0.908574	0	-0.10764	-1.07746	0.739051	0.940977	0	-0.237826	-1.17921	0.476094	0.76225	0	0.0909629	1.06508	0.755461	0.962299	0	0.547171	1.46122	0.0670575	0.89223	0	0.456208	1.37193	0.109555	0.567513
10008|781.5582|0.57			10008|781.5582|0.57	neg		0	-0.0838405	-1.05984	0.414671	0.871282	0	-0.118327	-1.08548	0.244693	0.672668	0	-0.0344866	-1.02419	0.721991	0.878115	0	0.294022	1.22605	0.0377452	0.558321	0	-0.0687839	-1.04883	0.624175	0.956742	0	-0.362806	-1.28592	0.0130902	0.203199
10010|728.5921|0.57			10010|728.5921|0.57	neg		0	0.05777	1.04086	0.509644	0.90737	0	-0.107361	-1.07726	0.223381	0.656219	0	-0.165131	-1.12127	0.0641804	0.285961	0	0.182997	1.13524	0.10384	0.640359	0	0.0513605	1.03624	0.636977	0.960235	0	-0.131636	-1.09554	0.230082	0.637446
10011|470.7151|0.48			10011|470.7151|0.48	pos		0	0.119611	1.08644	0.244293	0.776831	0	-0.00135513	-1.00094	0.989857	0.998076	0	-0.120967	-1.08746	0.239076	0.559898	0	-0.0336282	-1.02358	0.773156	0.962299	0	-0.149437	-1.10914	0.204181	0.909447	0	-0.115809	-1.08358	0.315592	0.764191
10012|728.5921|0.57			10012|728.5921|0.57	neg		0	0.05777	1.04086	0.509644	0.90737	0	-0.107361	-1.07726	0.223381	0.656219	0	-0.165131	-1.12127	0.0641804	0.285961	0	0.182997	1.13524	0.10384	0.640359	0	0.0513605	1.03624	0.636977	0.960235	0	-0.131636	-1.09554	0.230082	0.637446
10013|514.3587|6.18			10013|514.3587|6.18	pos		0	-0.183211	-1.13541	0.424367	0.836394	0	-0.479852	-1.3946	0.0402202	0.340075	0	-0.296642	-1.22828	0.204744	0.514319	0	-0.041989	-1.02953	0.849628	0.977931	0	-0.147788	-1.10787	0.5124	0.963404	0	-0.105799	-1.07609	0.638684	0.89969
1002|698.2874|9.48			1002|698.2874|9.48	neg		0	0.219003	1.16393	0.523032	0.910008	0	0.454463	1.37027	0.18817	0.633392	0	0.23546	1.17728	0.492435	0.741228	0	-0.261641	-1.19884	0.445994	0.852237	0	0.00984813	1.00685	0.97704	0.995334	0	0.271489	1.20705	0.429179	0.803272
10020|317.8929|0.57			10020|317.8929|0.57	neg		0	0.0148277	1.01033	0.867231	0.977664	0	-0.0120346	-1.00838	0.896729	0.975024	0	-0.0268624	-1.01879	0.767873	0.901107	0	0.0917043	1.06563	0.313637	0.781554	0	0.00991181	1.00689	0.910481	0.992358	0	-0.0817925	-1.05833	0.368015	0.762496
10020|367.1210|0.54			10020|367.1210|0.54	pos		0	0.225633	1.16929	0.411677	0.827176	0	-0.414727	-1.33305	0.134513	0.567046	0	-0.64036	-1.55872	0.0229076	0.161112	0	-0.0754018	-1.05365	0.818273	0.973929	0	-0.185522	-1.13723	0.572421	0.975386	0	-0.11012	-1.07932	0.737285	0.92806
10021|265.1930|5.41			10021|265.1930|5.41	pos		0	-0.358233	-1.28185	0.311153	0.785393	0	-0.757779	-1.69089	0.0326856	0.317882	0	-0.399546	-1.31909	0.268181	0.593553	0	-0.0690907	-1.04906	0.852491	0.979415	0	-0.0609206	-1.04313	0.874228	0.983122	0	0.00817011	1.00568	0.981998	0.997408
10021|624.3396|5.75			10021|624.3396|5.75	neg		0	-0.727343	-1.65559	0.0886941	0.620632	0	-0.0747305	-1.05316	0.856193	0.967298	0	0.652612	1.57201	0.10423	0.363046	0	-0.0727383	-1.05171	0.834361	0.96592	0	0.291991	1.22433	0.396582	0.911956	0	0.364729	1.28764	0.260489	0.671302
10022|246.0384|1.86			10022|246.0384|1.86	neg		0	0.399863	1.31938	0.307904	0.835279	0	0.279786	1.21401	0.47433	0.815224	0	-0.120077	-1.08679	0.758282	0.895943	0	0.337469	1.26354	0.359802	0.80812	0	0.296679	1.22831	0.412787	0.916821	0	-0.0407901	-1.02868	0.909996	0.980932
10022|512.2727|7.08			10022|512.2727|7.08	pos		0	-0.286517	-1.21969	0.307335	0.78207	0	0.220991	1.16553	0.466644	0.841544	0	0.507508	1.42159	0.100929	0.363584	0	-0.325869	-1.25342	0.346001	0.900987	0	-0.294153	-1.22617	0.420096	0.952552	0	0.0317151	1.02223	0.930325	0.985543
10023|733.4239|5.70			10023|733.4239|5.70	neg		0	0.867033	1.82391	0.0137409	0.345926	0	0.237644	1.17907	0.472208	0.814183	0	-0.629388	-1.54691	0.0775167	0.315042	0	-0.356471	-1.28029	0.427732	0.843337	0	-0.330401	-1.25736	0.507322	0.94367	0	0.0260701	1.01823	0.957416	0.991331
10024|359.2913|7.18			10024|359.2913|7.18	neg		0	-0.285098	-1.21849	0.0566753	0.542613	0	-0.160281	-1.11751	0.277638	0.688871	0	0.124817	1.09037	0.396712	0.685036	0	-0.0987169	-1.07082	0.468801	0.860445	0	0.046517	1.03277	0.732235	0.973047	0	0.145234	1.10591	0.288168	0.697816
Oleic acid.11	Oleic acid	Oleic acid	1003|583.2570|10.30	neg	445639	0	-0.1797	-1.13265	0.780779	0.96865	0	-1.13242	-2.19226	0.105877	0.512603	0	-0.952718	-1.93552	0.177423	0.469936	0	0.298422	1.2298	0.635703	0.909611	0	-0.371581	-1.29377	0.570037	0.949203	0	-0.670003	-1.59108	0.30026	0.708286
10034|328.0780|1.16			10034|328.0780|1.16	neg		0	0.292859	1.22507	0.0171768	0.366819	0	0.0836737	1.05971	0.483867	0.81974	0	-0.209185	-1.15604	0.0841597	0.329505	0	0.195106	1.14481	0.22177	0.743532	0	0.474734	1.38966	0.00422965	0.271991	0	0.279627	1.21388	0.0825635	0.43257
10034|652.3580|7.03			10034|652.3580|7.03	pos		0	0.312185	1.24159	0.0407555	0.517846	0	0.434185	1.35115	0.00467124	0.130509	0	0.122	1.08824	0.415111	0.720733	0	0.111396	1.08027	0.530399	0.92441	0	0.286189	1.21941	0.117851	0.895337	0	0.174793	1.1288	0.326629	0.764561
10035|166.0779|2.18			10035|166.0779|2.18	neg		0	-0.0645754	-1.04578	0.52532	0.910008	0	0.168372	1.12379	0.101821	0.507432	0	0.232948	1.17523	0.0253895	0.177046	0	-0.135994	-1.09885	0.201267	0.726287	0	0.118586	1.08567	0.264071	0.8761	0	0.25458	1.19299	0.0192762	0.251958
10038|315.0948|3.95			10038|315.0948|3.95	neg		0	0.128551	1.0932	0.508545	0.90737	0	0.0851704	1.06081	0.665921	0.90633	0	-0.0433805	-1.03053	0.825814	0.92781	0	-0.288879	-1.22169	0.137454	0.679441	0	-0.193217	-1.14331	0.317156	0.888118	0	0.0956615	1.06856	0.618923	0.884145
10039|591.3196|6.83			10039|591.3196|6.83	neg		0	0.973314	1.96334	0.104889	0.637543	0	1.1943	2.28833	0.102871	0.507579	0	0.220984	1.16553	0.768075	0.901107	0	0.892921	1.85693	0.180814	0.706701	0	0.259274	1.19688	0.669225	0.966698	0	-0.633647	-1.55148	0.329322	0.732486
10044|410.1766|9.05			10044|410.1766|9.05	neg		0	0.334671	1.26109	0.233608	0.788284	0	0.160614	1.11776	0.570241	0.864711	0	-0.174058	-1.12823	0.505988	0.750336	0	0.440521	1.35709	0.173284	0.700698	0	0.472002	1.38703	0.131049	0.823278	0	0.0314804	1.02206	0.920227	0.982223
10044|552.7185|0.48			10044|552.7185|0.48	pos		0	0.118925	1.08593	0.211382	0.760725	0	0.00580073	1.00403	0.950992	0.991044	0	-0.113124	-1.08157	0.234151	0.553058	0	-0.000916162	-1.00064	0.9939	0.99867	0	-0.0965223	-1.06919	0.422246	0.952552	0	-0.0956061	-1.06851	0.426632	0.829977
10045|371.1610|4.25			10045|371.1610|4.25	neg		0	0.67565	1.59732	0.0898211	0.623085	0	0.167316	1.12297	0.702904	0.921309	0	-0.508334	-1.42241	0.244067	0.545732	0	-0.0173092	-1.01207	0.976514	0.995317	0	-0.0172141	-1.012	0.978581	0.996184	0	9.51054e-05	1.00007	0.999871	0.999871
10049|466.3163|5.48			10049|466.3163|5.48	pos		0	-0.615282	-1.53186	0.151592	0.694403	0	-0.354655	-1.27868	0.412214	0.821734	0	0.260627	1.198	0.539112	0.798522	0	-0.0938509	-1.06722	0.808617	0.973929	0	0.38844	1.30898	0.318894	0.945449	0	0.482291	1.39696	0.2095	0.670424
10053|712.5756|0.57			10053|712.5756|0.57	neg		0	0.0578267	1.0409	0.592859	0.924472	0	-0.0519511	-1.03667	0.644798	0.895152	0	-0.109778	-1.07906	0.345752	0.647063	0	0.18757	1.13884	0.128223	0.666978	0	-0.0496635	-1.03502	0.694383	0.970268	0	-0.237233	-1.17873	0.0569777	0.375317
10054|499.2189|5.10			10054|499.2189|5.10	pos		0	0.191632	1.14206	0.556958	0.879045	0	-0.0347491	-1.02438	0.917937	0.98551	0	-0.226381	-1.1699	0.488153	0.769058	0	-0.135687	-1.09862	0.707025	0.956323	0	-0.177107	-1.13061	0.623929	0.97749	0	-0.0414196	-1.02913	0.906975	0.976872
10054|711.5772|0.57			10054|711.5772|0.57	neg		0	0.0409859	1.02882	0.710323	0.959912	0	-0.0613717	-1.04346	0.578496	0.869126	0	-0.102358	-1.07353	0.355609	0.652918	0	0.0814081	1.05805	0.525692	0.880315	0	-0.0454771	-1.03202	0.730764	0.973047	0	-0.126885	-1.09193	0.300586	0.708286
10055|713.5743|0.57			10055|713.5743|0.57	neg		0	0.0717539	1.05099	0.506313	0.90737	0	-0.0362133	-1.02542	0.752203	0.938315	0	-0.107967	-1.07771	0.348882	0.650177	0	0.205529	1.15311	0.123789	0.66159	0	-0.0186948	-1.01304	0.88646	0.989848	0	-0.224224	-1.16815	0.0788169	0.424309
10056|710.5377|0.57			10056|710.5377|0.57	neg		0	0.0687123	1.04878	0.698236	0.956839	0	-0.0363575	-1.02552	0.847045	0.964144	0	-0.10507	-1.07555	0.577915	0.790582	0	0.244866	1.18498	0.144939	0.683576	0	-0.137364	-1.09989	0.428663	0.924655	0	-0.382231	-1.30336	0.0265276	0.282376
10057|550.3157|7.33			10057|550.3157|7.33	neg		0	-0.112808	-1.08133	0.647466	0.947935	0	-0.139083	-1.1012	0.585699	0.87312	0	-0.0262746	-1.01838	0.917854	0.96927	0	-0.318462	-1.247	0.293419	0.7752	0	-0.0657864	-1.04666	0.829967	0.983368	0	0.252676	1.19141	0.403418	0.788656
10059|606.3697|4.98			10059|606.3697|4.98	pos		0	0.43682	1.35362	0.04444	0.54213	0	0.487328	1.40185	0.0335137	0.321099	0	0.0505076	1.03563	0.821234	0.9328	0	0.256517	1.19459	0.171271	0.81027	0	-0.0836761	-1.05971	0.663224	0.97749	0	-0.340193	-1.26593	0.0816773	0.514274
10060|604.3544|4.97			10060|604.3544|4.97	pos		0	0.43682	1.35362	0.0455319	0.546383	0	0.547532	1.46158	0.0162082	0.241147	0	0.110712	1.07976	0.616203	0.835405	0	0.373075	1.29511	0.0801333	0.751604	0	0.0206027	1.01438	0.92291	0.992268	0	-0.352473	-1.27675	0.102994	0.561355
10061|795.4575|7.55			10061|795.4575|7.55	neg		0	0.156121	1.11429	0.492908	0.902605	0	-0.000589501	-1.00041	0.99801	0.999187	0	-0.156711	-1.11474	0.514759	0.756209	0	-0.162256	-1.11904	0.546061	0.888223	0	-0.251667	-1.19058	0.360104	0.899739	0	-0.0894108	-1.06394	0.743863	0.930154
10061|841.1487|0.95			10061|841.1487|0.95	pos		0	0.20078	1.14932	0.296437	0.778173	0	0.154061	1.1127	0.428128	0.829568	0	-0.0467186	-1.03291	0.800089	0.923048	0	0.112871	1.08138	0.596325	0.934645	0	0.0738392	1.05251	0.737305	0.97749	0	-0.0390318	-1.02742	0.857047	0.964606
10062|345.1317|6.31			10062|345.1317|6.31	neg		0	0.296949	1.22854	0.341698	0.846197	0	-0.397798	-1.3175	0.204466	0.641574	0	-0.694747	-1.6186	0.0293278	0.18896	0	-0.29015	-1.22277	0.445482	0.851853	0	-0.379006	-1.30045	0.320066	0.888118	0	-0.0888559	-1.06353	0.814712	0.95406
10066|184.0980|4.55			10066|184.0980|4.55	neg		0	0.247331	1.18701	0.411819	0.869607	0	0.0896294	1.0641	0.765445	0.94271	0	-0.157701	-1.11551	0.6	0.80555	0	-0.372971	-1.29502	0.483369	0.863553	0	-0.0233993	-1.01635	0.964241	0.99521	0	0.349572	1.27418	0.504125	0.838049
10069|269.0778|6.67			10069|269.0778|6.67	neg		0	0.48524	1.39982	0.272494	0.811745	0	-0.324627	-1.25234	0.468957	0.811583	0	-0.809866	-1.75305	0.079318	0.318612	0	0.744116	1.67495	0.150576	0.687719	0	0.746534	1.67776	0.165533	0.831466	0	0.00241842	1.00168	0.996425	0.998307
1007|221.0667|0.85			1007|221.0667|0.85	neg		0	0.0182648	1.01274	0.945362	0.989526	0	-0.207716	-1.15486	0.437969	0.791813	0	-0.225981	-1.16957	0.418826	0.700435	0	0.359788	1.28324	0.465383	0.859638	0	0.691021	1.61443	0.140652	0.827353	0	0.331232	1.25809	0.485779	0.832173
10071|355.2633|5.98			10071|355.2633|5.98	pos		0	-0.55386	-1.46801	0.112902	0.653519	0	-0.474012	-1.38897	0.178952	0.622591	0	0.0798471	1.05691	0.799265	0.923048	0	0.5474	1.46145	0.0861105	0.75834	0	0.599246	1.51492	0.061563	0.876826	0	0.0518461	1.03659	0.868209	0.965859
trolox	trolox	trolox	10073|249.1132|7.09	neg	40634	0	-0.664358	-1.58486	0.0485519	0.516026	0	-0.65592	-1.57562	0.0407694	0.346635	0	0.00843864	1.00587	0.979264	0.992701	0	0.247046	1.18677	0.45727	0.855574	0	-0.339111	-1.26498	0.317985	0.888118	0	-0.586157	-1.50124	0.0928237	0.450599
10074|504.2506|4.89			10074|504.2506|4.89	neg		0	-0.536727	-1.45068	0.0505046	0.516501	0	-0.321755	-1.24985	0.219485	0.654382	0	0.214972	1.16068	0.425211	0.705001	0	-0.296398	-1.22807	0.262272	0.756439	0	-0.304211	-1.23474	0.25008	0.874427	0	-0.00781276	-1.00543	0.976258	0.99624
10076|318.0204|0.88			10076|318.0204|0.88	neg		0	-0.478382	-1.39318	0.195775	0.754097	0	0.521459	1.43541	0.183823	0.627644	0	0.999841	1.99978	0.018341	0.148584	0	-0.237555	-1.17899	0.449579	0.853419	0	0.278109	1.2126	0.384653	0.91018	0	0.515665	1.42965	0.0986034	0.457068
10077|423.0326|0.62			10077|423.0326|0.62	neg		0	0.505453	1.41957	0.0422274	0.491616	0	-0.146098	-1.10657	0.563092	0.863776	0	-0.651551	-1.57086	0.0133016	0.124948	0	-0.251243	-1.19023	0.395802	0.827937	0	0.131884	1.09572	0.654498	0.961593	0	0.383128	1.30417	0.198351	0.604091
10082|351.1786|6.79			10082|351.1786|6.79	neg		0	0.52862	1.44255	0.27975	0.816479	0	0.423237	1.34093	0.38473	0.76502	0	-0.105383	-1.07578	0.846968	0.936256	0	-0.412799	-1.33127	0.555395	0.88886	0	-0.398558	-1.31819	0.56876	0.949203	0	0.0142417	1.00992	0.985776	0.996807
10086|316.1189|6.23			10086|316.1189|6.23	neg		0	-1.10929	-2.1574	0.0467195	0.504421	0	-0.411076	-1.32968	0.409243	0.77712	0	0.698219	1.6225	0.201486	0.497752	0	0.497136	1.41141	0.459604	0.855574	0	0.20115	1.14961	0.737577	0.975228	0	-0.295986	-1.22772	0.65877	0.900593
10087|478.2243|7.02			10087|478.2243|7.02	pos		0	-0.17944	-1.13244	0.20597	0.754381	0	0.00619702	1.0043	0.964867	0.993414	0	0.185637	1.13732	0.190995	0.497232	0	-0.0351389	-1.02466	0.794103	0.970114	0	0.251877	1.19076	0.0663147	0.885567	0	0.287016	1.22011	0.0374234	0.379189
10091|294.1449|2.46			10091|294.1449|2.46	pos		0	0.043305	1.03047	0.905216	0.975299	0	0.399186	1.31876	0.275672	0.713313	0	0.355881	1.27977	0.314003	0.626696	0	0.286075	1.21932	0.447781	0.907664	0	-0.810197	-1.75345	0.033134	0.763876	0	-1.09627	-2.13802	0.00491314	0.179916
10092|226.0466|2.17			10092|226.0466|2.17	neg		0	0.0475863	1.03353	0.573719	0.921626	0	0.093249	1.06677	0.272546	0.686406	0	0.0456627	1.03216	0.589256	0.797569	0	0.00731728	1.00508	0.940258	0.991646	0	0.105517	1.07588	0.282947	0.879938	0	0.0981996	1.07044	0.317247	0.723736
10093|564.3044|7.36			10093|564.3044|7.36	pos		0	-0.358101	-1.28174	0.0264568	0.451165	0	-0.262916	-1.1999	0.0992018	0.506828	0	0.0951846	1.0682	0.54561	0.801922	0	-0.0300753	-1.02107	0.892618	0.981486	0	0.1655	1.12155	0.458911	0.958458	0	0.195575	1.14518	0.382023	0.796329
10099|581.2953|6.21			10099|581.2953|6.21	neg		0	-0.33047	-1.25742	0.208397	0.765103	0	-0.213053	-1.15914	0.414855	0.781534	0	0.117417	1.08479	0.662166	0.844427	0	0.23029	1.17307	0.496815	0.870261	0	0.0171411	1.01195	0.95955	0.99521	0	-0.213149	-1.15922	0.521119	0.849519
1010|864.4092|4.82			1010|864.4092|4.82	pos		0	1.05207	2.07351	0.0266491	0.451165	0	0.165016	1.12118	0.721101	0.935314	0	-0.887059	-1.8494	0.0632807	0.289148	0	0.535559	1.4495	0.399477	0.907198	0	0.226163	1.16972	0.721115	0.97749	0	-0.309395	-1.23919	0.625524	0.894777
10100|245.1145|0.83			10100|245.1145|0.83	neg		0	-0.131522	-1.09545	0.723816	0.960973	0	0.313005	1.24229	0.401823	0.771337	0	0.444527	1.36087	0.235553	0.537562	0	-0.279676	-1.21392	0.398404	0.828305	0	-0.478036	-1.39285	0.152012	0.827353	0	-0.198359	-1.14739	0.548411	0.853397
10101|245.1143|0.83			10101|245.1143|0.83	neg		0	0.0681019	1.04834	0.845578	0.974908	0	0.313005	1.24229	0.365198	0.754538	0	0.244903	1.18501	0.484753	0.737931	0	-0.279676	-1.21392	0.398404	0.828305	0	-0.478036	-1.39285	0.152012	0.827353	0	-0.198359	-1.14739	0.548411	0.853397
10102|263.1652|7.84			10102|263.1652|7.84	neg		0	0.640093	1.55843	0.127329	0.676427	0	0.079189	1.05642	0.847416	0.964144	0	-0.560904	-1.47519	0.179529	0.470922	0	-0.201484	-1.14988	0.662158	0.914568	0	0.0860632	1.06147	0.866326	0.987734	0	0.287547	1.22056	0.568414	0.864003
10103|399.0964|1.15			10103|399.0964|1.15	neg		0	-0.0645823	-1.04578	0.77188	0.96865	0	0.257312	1.19525	0.251164	0.675444	0	0.321894	1.24997	0.152728	0.441477	0	-0.752171	-1.68433	0.00322029	0.546727	0	-0.0728491	-1.05179	0.764351	0.979879	0	0.679322	1.60139	0.00728384	0.148005
1011|477.3951|9.61			1011|477.3951|9.61	neg		0	-0.194674	-1.14447	0.258016	0.798738	0	-0.398443	-1.31808	0.0233652	0.266745	0	-0.203769	-1.1517	0.23674	0.537849	0	-0.0111385	-1.00775	0.96131	0.99318	0	-0.252619	-1.19137	0.282547	0.879938	0	-0.24148	-1.1822	0.304034	0.711408
10110|724.0181|1.04			10110|724.0181|1.04	neg		0	-0.00162546	-1.00113	0.994288	0.998087	0	0.105608	1.07595	0.623558	0.888221	0	0.107233	1.07716	0.632142	0.82457	0	-0.113378	-1.08176	0.585271	0.89677	0	0.125634	1.09099	0.578893	0.949203	0	0.239012	1.18018	0.286698	0.696794
10113|283.1088|6.06			10113|283.1088|6.06	neg		0	-0.0345711	-1.02425	0.934942	0.986653	0	-0.403098	-1.32234	0.343494	0.737292	0	-0.368527	-1.29103	0.386097	0.676849	0	0.386584	1.30729	0.223346	0.743532	0	-0.0686585	-1.04874	0.827403	0.983368	0	-0.455243	-1.37101	0.152898	0.53862
10114|371.3269|7.07			10114|371.3269|7.07	pos		0	0.173317	1.12765	0.321994	0.790938	0	0.16349	1.11999	0.349921	0.775059	0	-0.00982689	-1.00683	0.95499	0.985387	0	0.135701	1.09863	0.338767	0.900427	0	-0.00253354	-1.00176	0.985677	0.995197	0	-0.138235	-1.10056	0.329919	0.764961
10115|798.4183|0.62			10115|798.4183|0.62	neg		0	0.162181	1.11898	0.28715	0.823858	0	-0.113615	-1.08194	0.454495	0.8017	0	-0.275796	-1.21066	0.073445	0.308154	0	0.329714	1.25676	0.0323641	0.546727	0	0.0897581	1.06419	0.550661	0.94604	0	-0.239956	-1.18096	0.114986	0.480856
10117|339.0323|0.88			10117|339.0323|0.88	neg		0	0.270732	1.20642	0.285187	0.822318	0	-0.267968	-1.20411	0.321912	0.726019	0	-0.5387	-1.45266	0.0565194	0.266852	0	0.169477	1.12465	0.427942	0.843337	0	0.329202	1.25632	0.127254	0.817358	0	0.159726	1.11707	0.454819	0.815994
1012|628.3562|8.02			1012|628.3562|8.02	pos		0	-0.151792	-1.11095	0.465509	0.843559	0	-0.149065	-1.10885	0.473519	0.847471	0	0.00272697	1.00189	0.98951	0.99522	0	0.133722	1.09712	0.775686	0.962299	0	0.178898	1.13202	0.703147	0.97749	0	0.0451766	1.03181	0.923278	0.982274
10121|708.6551|0.57			10121|708.6551|0.57	neg		0	0.104282	1.07496	0.381938	0.852333	0	0.0838332	1.05983	0.481498	0.818008	0	-0.0204483	-1.01427	0.863345	0.943686	0	-0.147762	-1.10785	0.291859	0.773433	0	-0.12087	-1.08739	0.387583	0.910997	0	0.0268917	1.01881	0.846957	0.963711
10125|423.2386|5.39			10125|423.2386|5.39	neg		0	-0.027595	-1.01931	0.913022	0.984103	0	-0.679152	-1.6012	0.0137917	0.201065	0	-0.651557	-1.57086	0.0178453	0.146685	0	0.136435	1.09919	0.637456	0.909677	-1	-1.50414	-2.83656	3.1681e-05	0.0078713	-1	-1.64058	-3.1179	8.23668e-06	0.0018759
10126|423.2388|5.39			10126|423.2388|5.39	neg		0	-0.027595	-1.01931	0.912182	0.984103	0	-0.596913	-1.51248	0.0312295	0.310633	0	-0.569318	-1.48382	0.039455	0.220255	0	0.136435	1.09919	0.637456	0.909677	-1	-1.50414	-2.83656	3.1681e-05	0.0078713	-1	-1.64058	-3.1179	8.23668e-06	0.0018759
10128|208.0616|5.03			10128|208.0616|5.03	neg		0	0.0841253	1.06004	0.826571	0.973691	0	0.150876	1.11024	0.699407	0.919716	0	0.0667503	1.04735	0.859154	0.941847	0	-0.234692	-1.17666	0.511295	0.873282	0	-0.314324	-1.24343	0.380149	0.90619	0	-0.0796323	-1.05675	0.815662	0.95406
10129|337.1254|0.83			10129|337.1254|0.83	neg		0	0.672957	1.59434	0.0977421	0.633123	0	0.0318321	1.02231	0.936608	0.985647	0	-0.641125	-1.55954	0.10275	0.360368	0	0.480222	1.39496	0.323988	0.789208	0	-0.628099	-1.54553	0.183976	0.841073	0	-1.10832	-2.15595	0.0241877	0.273059
10130|144.1031|2.34			10130|144.1031|2.34	neg		0	-0.376626	-1.2983	0.135391	0.694562	0	-0.0374819	-1.02632	0.880478	0.971457	0	0.339145	1.26501	0.1778	0.470262	0	-0.0269235	-1.01884	0.910333	0.983401	0	0.223388	1.16747	0.35242	0.8967	0	0.250311	1.18946	0.29802	0.707021
10131|496.8392|0.52			10131|496.8392|0.52	pos		0	0.199611	1.14839	0.164729	0.709792	0	-0.152647	-1.11161	0.28597	0.722493	0	-0.352259	-1.27656	0.0148773	0.124888	0	0.352294	1.27659	0.0322689	0.690623	0	0.0437859	1.03082	0.78488	0.97749	0	-0.308508	-1.23843	0.0593053	0.445903
10132|602.1677|2.48			10132|602.1677|2.48	neg		0	0.141773	1.10326	0.655497	0.947935	0	0.171842	1.1265	0.595701	0.876871	0	0.0300687	1.02106	0.925903	0.972322	0	-0.598855	-1.51451	0.123271	0.660707	0	0.0784004	1.05585	0.837942	0.983368	0	0.677255	1.59909	0.0775868	0.423243
10133|244.0788|0.52			10133|244.0788|0.52	pos		0	0.0683898	1.04855	0.780003	0.936776	0	0.44592	1.36218	0.0732326	0.44875	0	0.377531	1.29912	0.127564	0.412188	0	-0.0196712	-1.01373	0.933255	0.986166	0	0.133722	1.09712	0.569819	0.974488	0	0.153393	1.11218	0.514691	0.858757
1014|279.2329|8.04			1014|279.2329|8.04	neg		0	0.408184	1.32701	0.416367	0.871469	0	-0.114078	-1.08228	0.811932	0.956198	0	-0.522262	-1.43621	0.206962	0.504694	0	-0.362	-1.28521	0.422978	0.840606	0	0.58886	1.50406	0.17703	0.84095	0	0.950859	1.93302	0.0371593	0.318799
1014|736.4691|5.63			1014|736.4691|5.63	pos		0	0.110612	1.07969	0.758335	0.931653	0	-0.0384105	-1.02698	0.916137	0.985105	0	-0.149023	-1.10882	0.678631	0.869586	0	-0.440086	-1.35669	0.473258	0.908726	0	-1.6296	-3.09427	0.0130133	0.64522	0	-1.18951	-2.28076	0.0525612	0.438723
10141|424.2318|5.55			10141|424.2318|5.55	neg		0	0.505213	1.41933	0.395427	0.860608	0	-0.0304453	-1.02133	0.960982	0.991956	0	-0.535658	-1.4496	0.392271	0.682909	0	0.154477	1.11302	0.695881	0.924893	0	-0.394526	-1.31451	0.387393	0.910997	0	-0.549003	-1.46307	0.216865	0.62115
10145|685.5933|0.57			10145|685.5933|0.57	neg		0	0.0895551	1.06404	0.442047	0.884257	0	-0.0479691	-1.03381	0.679788	0.911923	0	-0.137524	-1.10002	0.255586	0.557416	0	0.250866	1.18992	0.0597955	0.601325	0	0.151984	1.1111	0.245431	0.873033	0	-0.0988829	-1.07094	0.482339	0.829765
10146|341.1239|5.08			10146|341.1239|5.08	neg		0	-0.144603	-1.10543	0.672312	0.952294	0	-0.165832	-1.12181	0.610725	0.882468	0	-0.0212292	-1.01482	0.951242	0.984584	0	0.765754	1.70026	0.125202	0.661973	0	-0.145	-1.10573	0.755435	0.978826	0	-0.910754	-1.88003	0.0564743	0.375077
1015|279.2329|8.11			1015|279.2329|8.11	neg		0	-0.22726	-1.17061	0.427042	0.876366	0	-0.703391	-1.62833	0.0152588	0.209072	0	-0.476131	-1.39101	0.0999157	0.354701	0	0.377744	1.29931	0.269169	0.758185	0	0.264121	1.2009	0.438106	0.929924	0	-0.113624	-1.08194	0.733715	0.926852
10155|629.3897|5.93			10155|629.3897|5.93	pos		0	0.207238	1.15448	0.310094	0.784605	0	-0.0788587	-1.05618	0.693637	0.924475	0	-0.286096	-1.21934	0.163202	0.465231	0	0.122932	1.08895	0.640152	0.941495	0	0.227952	1.17117	0.387425	0.950825	0	0.105021	1.07551	0.689521	0.917448
10156|265.9812|4.71			10156|265.9812|4.71	pos		0	0.358149	1.28178	0.0328688	0.484029	0	-0.223827	-1.16783	0.182368	0.627316	0	-0.581976	-1.4969	0.000971691	0.0297657	0	-0.0813965	-1.05804	0.639573	0.941495	0	-0.339211	-1.26506	0.0596025	0.876826	0	-0.257814	-1.19567	0.148774	0.622793
10157|461.3120|8.27			10157|461.3120|8.27	neg		0	-0.382229	-1.30335	0.134088	0.692056	0	-0.741471	-1.67188	0.00682069	0.146565	0	-0.359242	-1.28275	0.166933	0.455609	0	-0.217948	-1.16308	0.506073	0.871676	0	0.158108	1.11582	0.613691	0.951882	0	0.376055	1.29779	0.261213	0.6719
10163|120.0537|1.15			10163|120.0537|1.15	neg		0	-0.0428299	-1.03013	0.781807	0.96865	0	0.102264	1.07346	0.509229	0.834519	0	0.145094	1.1058	0.350153	0.651186	0	-0.435319	-1.35221	0.0167143	0.546727	0	-0.021683	-1.01514	0.901988	0.990885	0	0.413636	1.33204	0.0225694	0.269903
D-mannitol	D-mannitol	D-mannitol	10168|217.0479|5.23	neg	6251	0	0.599113	1.51478	0.0360824	0.459584	0	0.526704	1.44063	0.0639873	0.424537	0	-0.0724083	-1.05147	0.795429	0.915883	0	0.58192	1.49684	0.0865484	0.629542	0	0.321485	1.24962	0.330159	0.888118	0	-0.260435	-1.19784	0.429299	0.803272
10171|521.0543|2.58			10171|521.0543|2.58	neg		0	-0.0800064	-1.05702	0.631652	0.941602	0	-0.131518	-1.09545	0.431613	0.788839	0	-0.0515116	-1.03635	0.757411	0.895601	0	0.167814	1.12336	0.472443	0.861188	0	0.0229456	1.01603	0.921515	0.993169	0	-0.144869	-1.10563	0.534779	0.853209
10173|299.2227|7.18			10173|299.2227|7.18	neg		0	0.553281	1.46742	0.149284	0.714521	0	0.322797	1.25075	0.388269	0.76502	0	-0.230484	-1.17323	0.549916	0.774244	0	-0.188999	-1.13997	0.546449	0.88859	0	-0.502014	-1.41619	0.113535	0.78833	0	-0.313014	-1.2423	0.319607	0.726696
10175|302.1024|4.86			10175|302.1024|4.86	pos		0	0.260108	1.19757	0.557024	0.879045	0	0.129204	1.09369	0.766945	0.949384	0	-0.130904	-1.09498	0.763972	0.906257	0	-0.236923	-1.17848	0.598664	0.934645	0	-0.0920025	-1.06585	0.843927	0.981637	0	0.144921	1.10567	0.759859	0.935676
1018|549.4531|9.82			1018|549.4531|9.82	neg		0	-0.594807	-1.51027	0.0108162	0.342005	0	-0.442859	-1.3593	0.0540583	0.394049	0	0.151947	1.11107	0.501206	0.747743	0	0.18964	1.14048	0.590887	0.900078	0	-0.857386	-1.81175	0.0183694	0.469192	0	-1.04703	-2.06627	0.00453633	0.123893
10181|372.0624|0.97			10181|372.0624|0.97	neg		0	-0.4246	-1.3422	0.152858	0.715949	0	0.472396	1.38741	0.101149	0.506395	0	0.896996	1.86218	0.00324717	0.0593722	0	-0.348834	-1.27353	0.211814	0.734507	0	-0.217754	-1.16292	0.423769	0.921369	0	0.13108	1.09511	0.635907	0.891646
10181|599.2504|10.21			10181|599.2504|10.21	pos		0	-0.212856	-1.15898	0.558292	0.879045	0	-0.332545	-1.25923	0.455055	0.837777	0	-0.119688	-1.0865	0.787231	0.915851	0	0.251895	1.19077	0.426405	0.907198	0	0.138465	1.10073	0.69414	0.97749	0	-0.113429	-1.0818	0.738041	0.928323
10183|230.1387|1.15			10183|230.1387|1.15	pos		0	0.215956	1.16147	0.647984	0.902625	0	-0.415313	-1.33359	0.38242	0.793463	0	-0.631269	-1.54893	0.198711	0.505408	0	0.489232	1.4037	0.262627	0.875424	0	0.55493	1.4691	0.249527	0.930009	0	0.0656986	1.04659	0.886503	0.968851
10183|424.9852|0.59			10183|424.9852|0.59	neg		0	-0.120126	-1.08683	0.539432	0.913769	0	-0.408821	-1.3276	0.047656	0.371264	0	-0.288695	-1.22153	0.157449	0.445617	0	0.0528887	1.03734	0.673504	0.915479	0	0.167805	1.12335	0.185204	0.841073	0	0.114916	1.08291	0.361717	0.758138
10184|170.8335|0.85			10184|170.8335|0.85	neg		0	0.111286	1.08019	0.521524	0.910008	0	0.0471429	1.03322	0.785602	0.94857	0	-0.0641433	-1.04546	0.711383	0.874552	0	0.240663	1.18154	0.376531	0.819465	0	0.209167	1.15602	0.441654	0.929924	0	-0.0314967	-1.02207	0.907464	0.98047
10185|610.6771|0.48			10185|610.6771|0.48	pos		0	0.163903	1.12031	0.138226	0.684996	0	0.040191	1.02825	0.705153	0.93071	0	-0.123712	-1.08953	0.238718	0.559898	0	-0.0297159	-1.02081	0.811559	0.973929	0	-0.127959	-1.09275	0.307323	0.945449	0	-0.0982435	-1.07047	0.424617	0.828081
10186|286.0696|5.08			10186|286.0696|5.08	neg		0	-0.206366	-1.15378	0.329887	0.841281	0	0.0774548	1.05515	0.713403	0.924629	0	0.28382	1.21741	0.182171	0.47429	0	-0.0709824	-1.05043	0.714318	0.930912	0	-0.0154791	-1.01079	0.936329	0.99521	0	0.0555033	1.03922	0.774633	0.939359
10187|286.0697|5.09			10187|286.0697|5.09	neg		0	-0.206366	-1.15378	0.329887	0.841281	0	0.0774548	1.05515	0.713403	0.924629	0	0.28382	1.21741	0.182171	0.47429	0	0.0611554	1.0433	0.774238	0.949901	0	-0.0154791	-1.01079	0.942098	0.99521	0	-0.0766345	-1.05456	0.71934	0.922984
10188|301.1194|6.62			10188|301.1194|6.62	neg		0	0.0573054	1.04052	0.891408	0.983125	0	-0.519799	-1.43376	0.219405	0.654382	0	-0.577105	-1.49185	0.179991	0.471494	0	0.306698	1.23687	0.267106	0.758185	0	0.0772429	1.055	0.782023	0.981082	0	-0.229455	-1.17239	0.412744	0.796272
10189|225.1210|1.60			10189|225.1210|1.60	pos		0	0.455607	1.37136	0.251313	0.776831	0	0.466356	1.38162	0.265224	0.709116	0	0.0107494	1.00748	0.978207	0.993511	0	0.672682	1.59403	0.130005	0.768689	0	-0.784493	-1.72249	0.123351	0.895337	0	-1.45718	-2.7457	0.00491709	0.179916
1019|504.2816|7.95			1019|504.2816|7.95	neg		0	0.335072	1.26144	0.242864	0.791735	0	-0.403773	-1.32296	0.160686	0.605512	0	-0.738845	-1.66884	0.0121531	0.11942	0	0.224267	1.16818	0.515966	0.877929	0	0.0320619	1.02247	0.925837	0.993169	0	-0.192205	-1.14251	0.577484	0.866226
10190|359.2047|4.75			10190|359.2047|4.75	pos		0	0.10077	1.07235	0.512995	0.864041	0	-0.0328818	-1.02305	0.828105	0.966853	0	-0.133652	-1.09707	0.38641	0.691571	0	0.0297228	1.02082	0.880891	0.979747	0	0.362452	1.28561	0.079038	0.895337	0	0.332729	1.25939	0.0996131	0.554937
10190|400.6928|0.62			10190|400.6928|0.62	neg		0	0.248832	1.18824	0.151638	0.715949	0	-0.131413	-1.09537	0.438126	0.791813	0	-0.380245	-1.30156	0.0307927	0.194476	0	0.129671	1.09404	0.43787	0.848553	0	-0.0501241	-1.03535	0.763602	0.979879	0	-0.179795	-1.13272	0.28357	0.692889
10191|157.0767|3.95			10191|157.0767|3.95	neg		0	-0.00309741	-1.00215	0.981221	0.995697	0	-0.0921183	-1.06593	0.485028	0.821129	0	-0.0890209	-1.06365	0.499755	0.747104	0	-0.260332	-1.19775	0.0658699	0.605279	0	-0.0385428	-1.02708	0.781401	0.981082	0	0.221789	1.16618	0.115232	0.480856
10194|245.1132|0.62			10194|245.1132|0.62	pos		0	-1.20834	-2.31071	0.00140374	0.265186	0	0.0814173	1.05806	0.820071	0.966742	1	1.28975	2.44486	0.00060238	0.0219544	0	-0.731754	-1.66066	0.0866039	0.75834	0	-0.145382	-1.10602	0.729234	0.97749	0	0.586372	1.50147	0.173627	0.637207
10195|245.1132|0.62			10195|245.1132|0.62	pos		0	-1.11729	-2.16938	0.00270264	0.270303	0	0.172468	1.12699	0.627549	0.902487	1	1.28975	2.44486	0.000642073	0.0228154	0	-0.731754	-1.66066	0.0866039	0.75834	0	-0.145382	-1.10602	0.729234	0.97749	0	0.586372	1.50147	0.173627	0.637207
10195|509.2758|6.32			10195|509.2758|6.32	neg		0	-0.122122	-1.08833	0.742299	0.963894	0	-0.31868	-1.24719	0.392446	0.767698	0	-0.196557	-1.14596	0.596984	0.802759	0	0.261866	1.19903	0.40651	0.832953	0	-0.738271	-1.66818	0.0248775	0.501773	0	-1.00014	-2.00019	0.00296666	0.100516
N-alpha-Acetyllysine	N-alpha-Acetyllysine	N-alpha-Acetyllysine	10196|189.1234|0.68	pos	192590	0	0.00134765	1.00093	0.990342	0.993892	0	0.00198432	1.00138	0.98578	0.997737	0	0.000636665	1.00044	0.995437	0.997491	0	0.22299	1.16715	0.0750546	0.74717	0	0.0993255	1.07127	0.421247	0.952552	0	-0.123664	-1.0895	0.317619	0.764191
(2-{[3-(hexadecanoyloxy)-2-[icosa-5,8,11,14-tetraenoyloxy]propyl phosphonato]oxy}ethyl)trimethylazanium	(2-{[3-(hexadecanoyloxy)-2-[icosa-5,8,11,14-tetraenoyloxy]propyl phosphonato]oxy}ethyl)trimethylazanium	(2-{[3-(hexadecanoyloxy)-2-[icosa-5,8,11,14-tetraenoyloxy]propyl phosphonato]oxy}ethyl)trimethylazanium	102|804.5512|13.13	pos		0	-0.160557	-1.11772	0.359595	0.813411	0	-0.402779	-1.32205	0.0246066	0.289912	0	-0.242222	-1.18281	0.16929	0.472978	0	-0.135091	-1.09816	0.507065	0.920359	0	-0.248986	-1.18837	0.224123	0.925472	0	-0.113895	-1.08215	0.57567	0.88096
1020|502.2930|7.32			1020|502.2930|7.32	pos		0	-0.196647	-1.14603	0.279096	0.778173	0	-0.248701	-1.18814	0.172601	0.617356	0	-0.0520538	-1.03674	0.773232	0.910427	0	-0.00408998	-1.00284	0.984891	0.998038	0	-0.0143456	-1.00999	0.947041	0.992529	0	-0.0102556	-1.00713	0.962126	0.992786
10203|410.3477|7.82			10203|410.3477|7.82	pos		0	-0.0576939	-1.0408	0.731357	0.918287	0	-0.0206435	-1.01441	0.902178	0.98415	0	0.0370504	1.02601	0.825437	0.934125	0	0.110173	1.07936	0.347232	0.900987	0	0.296678	1.22831	0.0139602	0.64522	0	0.186505	1.138	0.114811	0.567513
10204|410.3477|7.82			10204|410.3477|7.82	pos		0	-0.0576939	-1.0408	0.731357	0.918287	0	-0.0206435	-1.01441	0.902178	0.98415	0	0.0370504	1.02601	0.825437	0.934125	0	0.110173	1.07936	0.347232	0.900987	0	0.296678	1.22831	0.0139602	0.64522	0	0.186505	1.138	0.114811	0.567513
10204|592.3262|6.95			10204|592.3262|6.95	neg		0	0.112743	1.08128	0.731662	0.961769	0	0.256926	1.19493	0.42903	0.787865	0	0.144184	1.10511	0.650739	0.837428	0	-0.0185624	-1.01295	0.946213	0.992023	0	-0.37668	-1.29835	0.150697	0.827353	0	-0.358117	-1.28175	0.197929	0.604065
10208|325.0152|0.87			10208|325.0152|0.87	neg		0	-0.61699	-1.53367	0.16138	0.721061	0	-0.950549	-1.93261	0.0396312	0.344113	0	-0.33356	-1.26012	0.445158	0.714758	0	-0.00483416	-1.00336	0.990688	0.997622	0	-0.544051	-1.45806	0.193259	0.841073	0	-0.539217	-1.45318	0.197171	0.602761
10209|234.0502|5.82			10209|234.0502|5.82	pos		0	0.33443	1.26088	0.270845	0.776831	0	-0.445018	-1.36133	0.173103	0.617356	0	-0.779448	-1.71647	0.0163635	0.129914	0	-0.250052	-1.18925	0.462586	0.907664	0	0.0300613	1.02106	0.929329	0.992268	0	0.280114	1.21429	0.42138	0.827198
1021|397.0033|4.66			1021|397.0033|4.66	neg		0	0.961746	1.94767	0.101828	0.635976	0	0.503081	1.41724	0.378912	0.763065	0	-0.458665	-1.37427	0.429712	0.707389	0	0.611919	1.52829	0.29839	0.777331	0	0.390031	1.31042	0.505616	0.94367	0	-0.221888	-1.16626	0.714217	0.921035
10210|234.0502|5.82			10210|234.0502|5.82	pos		0	0.33443	1.26088	0.270845	0.776831	0	-0.445018	-1.36133	0.173103	0.617356	0	-0.779448	-1.71647	0.0163635	0.129914	0	-0.250052	-1.18925	0.462586	0.907664	0	0.0300613	1.02106	0.929329	0.992268	0	0.280114	1.21429	0.42138	0.827198
10211|591.7234|0.58			10211|591.7234|0.58	neg		0	0.023625	1.01651	0.819331	0.972755	0	-0.133481	-1.09694	0.201471	0.641574	0	-0.157106	-1.11505	0.154007	0.442526	0	0.32245	1.25045	0.026105	0.546727	0	0.094771	1.0679	0.500552	0.943562	0	-0.227679	-1.17095	0.110577	0.474777
10214|198.0872|0.60			10214|198.0872|0.60	pos		0	0.187216	1.13856	0.131873	0.684076	0	0.508712	1.42278	0.000128541	0.0294038	0	0.321496	1.24963	0.0113701	0.110434	0	-0.115155	-1.08309	0.455331	0.907664	0	0.107822	1.0776	0.484376	0.960474	0	0.222977	1.16714	0.151728	0.622793
1022|203.0526|0.78			1022|203.0526|0.78	pos		0	0.112891	1.08139	0.614527	0.89859	0	-0.0424215	-1.02984	0.836118	0.970069	0	-0.155312	-1.11366	0.474911	0.761822	0	0.412262	1.33077	0.34211	0.900568	0	0.339987	1.26575	0.459812	0.958458	0	-0.0722752	-1.05137	0.870208	0.965859
1022|243.1713|4.38			1022|243.1713|4.38	neg		0	1.39673	2.63305	0.00546474	0.308959	0	1.60457	3.04104	0.00161604	0.0695659	0	0.207832	1.15495	0.666792	0.847171	0	0.36891	1.29138	0.166811	0.699664	0	-0.783465	-1.72126	0.00459337	0.281285	-1	-1.15238	-2.2228	6.87543e-05	0.0117441
10220|426.1083|1.16			10220|426.1083|1.16	neg		0	0.382479	1.30358	0.239043	0.789508	0	0.124469	1.09011	0.699685	0.919716	0	-0.25801	-1.19583	0.417904	0.699321	0	0.345943	1.27098	0.356333	0.806729	0	0.965911	1.9533	0.0125835	0.393961	0	0.619969	1.53684	0.0964356	0.45402
10224|265.1807|7.16			10224|265.1807|7.16	neg		0	-0.216831	-1.16218	0.512217	0.9077	0	0.301875	1.23275	0.388719	0.76502	0	0.518706	1.43267	0.136432	0.415066	0	0.176261	1.12995	0.547615	0.888617	0	-0.158922	-1.11645	0.566735	0.949203	0	-0.335183	-1.26154	0.248715	0.6593
10224|599.3332|5.36			10224|599.3332|5.36	pos		0	0.254876	1.19323	0.138597	0.684996	0	-0.119091	-1.08605	0.483448	0.853702	0	-0.373967	-1.29591	0.0392151	0.226603	0	-0.240604	-1.18149	0.144385	0.788145	0	-0.0243703	-1.01704	0.886283	0.983122	0	0.216234	1.1617	0.201288	0.666705
10225|273.9803|0.49			10225|273.9803|0.49	pos		0	-0.0589393	-1.0417	0.65663	0.902625	0	0.0813852	1.05803	0.555735	0.877758	0	0.140324	1.10215	0.324529	0.635232	0	-0.117174	-1.08461	0.422669	0.907198	0	-0.060631	-1.04292	0.682866	0.97749	0	0.0565431	1.03997	0.707326	0.922214
10226|300.0468|4.25			10226|300.0468|4.25	neg		0	0.801618	1.74305	0.104955	0.637543	0	0.347758	1.27258	0.520791	0.844604	0	-0.45386	-1.3697	0.368332	0.663954	0	0.168065	1.12355	0.76319	0.944393	0	0.100921	1.07246	0.858917	0.98513	0	-0.0671438	-1.04764	0.901966	0.979271
10228|397.0464|1.16			10228|397.0464|1.16	neg		0	0.0897834	1.06421	0.424301	0.875298	0	0.0236378	1.01652	0.832872	0.960854	0	-0.0661456	-1.04692	0.555498	0.777935	0	0.0229836	1.01606	0.861192	0.97356	0	0.373783	1.29575	0.00642139	0.310614	0	0.3508	1.27527	0.0101663	0.180333
1023|476.3829|9.52			1023|476.3829|9.52	neg		0	-0.170945	-1.1258	0.341857	0.846197	0	-0.432378	-1.34946	0.0231736	0.265597	0	-0.261432	-1.19867	0.16216	0.449558	0	0.00480087	1.00333	0.985231	0.995756	0	-0.234278	-1.17632	0.376305	0.90619	0	-0.239079	-1.18024	0.359009	0.756362
10231|988.6080|5.64			10231|988.6080|5.64	pos		0	0.227587	1.17088	0.0902157	0.63971	0	-0.110127	-1.07932	0.399797	0.810646	0	-0.337714	-1.26375	0.0135015	0.119705	0	-0.1352	-1.09824	0.355596	0.906905	0	-0.179984	-1.13287	0.228502	0.926626	0	-0.0447844	-1.03153	0.758486	0.935676
10234|120.0456|1.86			10234|120.0456|1.86	neg		0	0.306569	1.23676	0.3887	0.858586	0	0.34404	1.26931	0.341413	0.735183	0	0.0374719	1.02631	0.917068	0.969001	0	0.40698	1.32591	0.298359	0.777331	0	0.485228	1.39981	0.216206	0.856213	0	0.0782481	1.05574	0.837908	0.961983
10234|361.1647|0.83			10234|361.1647|0.83	pos		0	-0.0873325	-1.0624	0.725556	0.916547	0	-0.29463	-1.22657	0.231526	0.681752	0	-0.207298	-1.15452	0.413375	0.720454	0	-0.496012	-1.41031	0.10357	0.75849	0	0.196113	1.14561	0.504385	0.960497	0	0.692126	1.61566	0.0229737	0.322122
10239|317.1159|0.90			10239|317.1159|0.90	pos		0	0.0621157	1.044	0.768714	0.935648	0	-0.171824	-1.12648	0.417376	0.823501	0	-0.23394	-1.17604	0.270922	0.594469	0	-0.139631	-1.10162	0.52093	0.922159	0	0.0490794	1.0346	0.821135	0.980365	0	0.18871	1.13974	0.386545	0.798154
1024|197.0682|1.69			1024|197.0682|1.69	neg		0	0.701736	1.62646	0.282584	0.819545	0	0.0296132	1.02074	0.964173	0.992926	0	-0.672123	-1.59342	0.310677	0.614914	0	-0.459973	-1.37552	0.455494	0.855574	0	-0.329304	-1.25641	0.592552	0.949203	0	0.130669	1.0948	0.83426	0.960823
10244|387.2541|6.90			10244|387.2541|6.90	neg		0	-0.177264	-1.13074	0.409441	0.86821	0	-0.430969	-1.34814	0.0486926	0.374533	0	-0.253705	-1.19226	0.23953	0.54112	0	0.110264	1.07943	0.651071	0.914438	0	0.0261624	1.0183	0.915812	0.993169	0	-0.0841021	-1.06003	0.72999	0.926078
10247|752.7496|0.58			10247|752.7496|0.58	neg		0	0.0664693	1.04715	0.592866	0.924472	0	-0.00632168	-1.00439	0.958758	0.991956	0	-0.0727909	-1.05175	0.552327	0.776557	0	-0.0897156	-1.06416	0.531192	0.884027	0	-0.0559128	-1.03952	0.680402	0.966913	0	0.0338028	1.02371	0.807264	0.953394
Massbank:LQB00051 Cer[NS] d42:3	Massbank:LQB00051 Cer[NS] d42:3	Cer[NS] d42:3	1025|704.6207|11.13	neg		0	-0.119118	-1.08607	0.676476	0.954296	0	0.15527	1.11363	0.586737	0.87312	0	0.274388	1.20948	0.338365	0.641414	0	-0.195315	-1.14497	0.522384	0.879781	0	0.369797	1.29217	0.228596	0.859978	0	0.565111	1.4795	0.0686986	0.405077
10250|243.1714|4.28			10250|243.1714|4.28	neg		0	0.0917947	1.0657	0.785652	0.96865	0	-0.235547	-1.17735	0.486222	0.821947	0	-0.327342	-1.2547	0.334349	0.637525	0	0.231293	1.17389	0.534831	0.884697	0	-0.712015	-1.63809	0.060556	0.692761	0	-0.943308	-1.92293	0.0142458	0.214512
10252|273.0428|0.50			10252|273.0428|0.50	pos		0	0.0968073	1.0694	0.432183	0.841071	0	-0.0818879	-1.0584	0.573992	0.885826	0	-0.178695	-1.13186	0.218781	0.53276	0	0.0536077	1.03786	0.681365	0.946053	0	0.12564	1.09099	0.338402	0.945449	0	0.072032	1.0512	0.581331	0.88283
10256|170.0196|0.95			10256|170.0196|0.95	pos		0	0.214676	1.16044	0.210579	0.760078	0	0.0952379	1.06824	0.576094	0.887464	0	-0.119438	-1.08631	0.483606	0.768896	0	0.125526	1.09091	0.541303	0.927663	0	-0.0759389	-1.05405	0.711361	0.97749	0	-0.201465	-1.14987	0.328475	0.764561
10256|329.1117|0.88			10256|329.1117|0.88	neg		0	-0.140028	-1.10193	0.366389	0.849109	0	0.534695	1.44864	0.00107897	0.0561781	1	0.674723	1.59629	6.22446e-05	0.00540144	0	-0.144835	-1.1056	0.295882	0.77667	0	-0.0282374	-1.01977	0.837562	0.983368	0	0.116598	1.08418	0.399041	0.785075
10263|471.2706|9.37			10263|471.2706|9.37	neg		0	0.247888	1.18747	0.501353	0.904586	0	0.0492592	1.03473	0.893383	0.974235	0	-0.198629	-1.14761	0.563579	0.782796	0	0.652753	1.57217	0.0820439	0.62419	0	0.188979	1.13996	0.580162	0.949203	0	-0.463774	-1.37915	0.203192	0.608241
10267|332.9728|1.16			10267|332.9728|1.16	neg		0	-1.83815	-3.57552	0.016122	0.359751	0	-1.46794	-2.76626	0.0500466	0.380006	0	0.370214	1.29254	0.608851	0.811055	0	-0.963116	-1.94952	0.0586637	0.601325	0	0.15106	1.11039	0.753112	0.978826	0	1.11418	2.16471	0.00707759	0.146677
1027|218.0326|0.61			1027|218.0326|0.61	neg		0	0.275171	1.21014	0.0110402	0.342005	0	-0.00189288	-1.00131	0.985559	0.995642	0	-0.277064	-1.21173	0.0105353	0.110555	0	0.257	1.19499	0.219358	0.743006	0	0.343453	1.26879	0.102961	0.774118	0	0.0864532	1.06176	0.677178	0.908074
Glycohyodeoxycholic acid	Glycohyodeoxycholic acid	Glycohyodeoxycholic acid	1027|414.3003|6.50	pos	114611	0	-0.371852	-1.29401	0.437779	0.883605	0	0.240645	1.18152	0.604906	0.897295	0	0.59826	1.51389	0.214185	0.514024	0	0.532904	1.44684	0.23943	0.85844	0	0.748631	1.6802	0.100899	0.895337	0	0.215727	1.16129	0.631709	0.897989
10270|374.2068|6.53			10270|374.2068|6.53	pos		0	-0.338218	-1.26419	0.269839	0.776831	0	0.357152	1.28089	0.226295	0.67588	0	0.69537	1.6193	0.0286726	0.185082	0	-0.197542	-1.14674	0.375011	0.907198	0	0.017253	1.01203	0.935741	0.992268	0	0.214795	1.16054	0.318681	0.764191
10273|387.0850|2.08			10273|387.0850|2.08	pos		0	0.0270911	1.01896	0.855986	0.959383	0	0.330299	1.25727	0.0308344	0.312615	0	0.303208	1.23389	0.0466408	0.245853	0	-0.280255	-1.21441	0.0696102	0.74717	0	0.108569	1.07816	0.475226	0.960474	0	0.388823	1.30933	0.0132514	0.258352
1028|309.1189|4.11			1028|309.1189|4.11	neg		0	-0.340977	-1.26661	0.379053	0.851808	0	0.503477	1.41763	0.196134	0.638688	0	0.844454	1.79558	0.0327875	0.201404	0	0.00151183	1.00105	0.996476	0.999698	0	0.727737	1.65604	0.0380511	0.60335	0	0.726225	1.65431	0.0384339	0.321702
1028|446.2960|4.57			1028|446.2960|4.57	pos		0	0.0497856	1.03511	0.825388	0.952972	0	-0.107	-1.07699	0.618334	0.899127	0	-0.156786	-1.1148	0.488245	0.769058	0	0.145844	1.10638	0.601774	0.934845	0	0.628063	1.54549	0.0288618	0.727836	0	0.48222	1.39689	0.099763	0.554937
10283|259.9830|7.19			10283|259.9830|7.19	neg		0	-0.106417	-1.07655	0.66381	0.949385	0	-0.162274	-1.11905	0.501354	0.830133	0	-0.0558563	-1.03948	0.819403	0.926702	0	0.122874	1.0889	0.731183	0.934841	0	0.286108	1.21935	0.433362	0.927635	0	0.163234	1.11979	0.648293	0.896367
10287|411.1457|0.90			10287|411.1457|0.90	pos		0	-0.144963	-1.1057	0.453891	0.841071	0	-0.225828	-1.16945	0.24528	0.691621	0	-0.0808647	-1.05765	0.675487	0.867163	0	-0.0603061	-1.04269	0.774167	0.962299	0	0.0759905	1.05408	0.717759	0.97749	0	0.136297	1.09908	0.517464	0.861007
10288|411.1456|0.90			10288|411.1456|0.90	pos		0	-0.151808	-1.11096	0.418772	0.831689	0	-0.228212	-1.17138	0.226158	0.67588	0	-0.0764042	-1.05439	0.683285	0.870421	0	-0.0539261	-1.03809	0.787874	0.965712	0	0.0921064	1.06593	0.646074	0.97749	0	0.146033	1.10652	0.467352	0.841208
10292|497.2760|5.98			10292|497.2760|5.98	neg		0	0.203374	1.15139	0.642939	0.947935	0	-0.555818	-1.47	0.233728	0.664254	0	-0.759193	-1.69254	0.107292	0.366958	0	0.173426	1.12773	0.739565	0.935142	0	-1.19829	-2.29467	0.0426092	0.624085	0	-1.37172	-2.58778	0.0196253	0.252557
10292|646.4375|6.18			10292|646.4375|6.18	pos		0	-0.304048	-1.2346	0.0977278	0.63971	0	-0.427913	-1.34529	0.0234371	0.283102	0	-0.123866	-1.08965	0.501057	0.776594	0	0.0206938	1.01445	0.920869	0.982533	0	-0.132478	-1.09617	0.52572	0.964894	0	-0.153171	-1.11201	0.463485	0.839966
10294|221.9560|6.42			10294|221.9560|6.42	neg		0	0.336175	1.2624	0.205972	0.764979	0	-0.0761319	-1.05419	0.772779	0.944652	0	-0.412307	-1.33081	0.12244	0.39016	0	0.16584	1.12182	0.472306	0.861188	0	-0.661626	-1.58186	0.0058997	0.30446	0	-0.827466	-1.77457	0.00075642	0.0523366
10296|328.1413|1.21			10296|328.1413|1.21	neg		0	-0.588027	-1.50319	0.0144527	0.353099	0	0.069139	1.04909	0.766592	0.943484	0	0.657166	1.57698	0.00666883	0.08709	0	-0.644889	-1.56362	0.0648775	0.605279	0	-0.484494	-1.3991	0.161959	0.827353	0	0.160395	1.11759	0.640084	0.891646
10297|318.0869|0.90			10297|318.0869|0.90	neg		0	-0.452089	-1.36802	0.0602037	0.553551	0	-0.404584	-1.32371	0.0964037	0.494408	0	0.0475046	1.03348	0.842937	0.935726	0	-0.130827	-1.09492	0.480802	0.862383	0	0.0752671	1.05356	0.684471	0.967005	0	0.206094	1.15356	0.268706	0.678093
103|804.5513|13.12			103|804.5513|13.12	pos		0	-0.148032	-1.10806	0.404834	0.825306	0	-0.374341	-1.29625	0.0387328	0.335929	0	-0.226309	-1.16984	0.205013	0.51464	0	-0.13093	-1.095	0.521896	0.922327	0	-0.251366	-1.19033	0.221683	0.919656	0	-0.120436	-1.08706	0.555659	0.87357
10305|550.9639|0.65			10305|550.9639|0.65	neg		0	0.533563	1.4475	0.285825	0.823022	0	0.266002	1.20247	0.481725	0.818139	0	-0.267561	-1.20377	0.561244	0.780942	0	-0.386626	-1.30733	0.567716	0.891922	0	-0.534693	-1.44863	0.318047	0.888118	0	-0.148067	-1.10808	0.801623	0.949236
1031|299.2581|9.54			1031|299.2581|9.54	pos		0	-0.732983	-1.66207	0.00915262	0.351079	0	-0.422546	-1.34029	0.123969	0.544543	0	0.310437	1.24008	0.255702	0.580564	0	0.247926	1.1875	0.486184	0.916249	0	-0.367433	-1.29006	0.311374	0.945449	0	-0.615359	-1.53194	0.093344	0.540671
Massbank:LQB00480 PC 33:2	Massbank:LQB00480 PC 33:2	PC 33:2	1031|802.5624|13.15	neg	52922715	0	-0.166695	-1.12248	0.55796	0.917764	0	-0.337262	-1.26336	0.238494	0.668639	0	-0.170568	-1.1255	0.548882	0.774244	0	0.0621903	1.04405	0.823081	0.96116	0	0.144864	1.10563	0.602953	0.94998	0	0.0826736	1.05898	0.766344	0.937144
10314|251.1286|6.18			10314|251.1286|6.18	neg		0	0.146095	1.10657	0.67857	0.954306	0	0.311005	1.24057	0.379229	0.763065	0	0.16491	1.1211	0.634733	0.826802	0	-0.425109	-1.34267	0.187569	0.713102	0	0.0639041	1.04529	0.84127	0.98398	0	0.489013	1.40348	0.12404	0.499028
Succinic acid	Succinic acid	Succinic acid	1032|117.0194|1.16	neg	1110	0	-0.0329362	-1.02309	0.749201	0.964004	0	0.304959	1.23538	0.00457012	0.124303	0	0.337895	1.26391	0.00184715	0.0431555	0	-0.0789296	-1.05623	0.485562	0.863553	0	0.119289	1.0862	0.293584	0.885123	0	0.198218	1.14728	0.0842331	0.436834
10325|453.3220|8.65			10325|453.3220|8.65	neg		0	-0.779318	-1.71632	0.0950327	0.625877	0	-0.278229	-1.21271	0.494574	0.825445	0	0.501089	1.41528	0.290284	0.594066	0	-0.191845	-1.14222	0.707365	0.92886	0	-0.710968	-1.6369	0.177297	0.84095	0	-0.519123	-1.43308	0.271278	0.680687
10328|429.1767|5.98			10328|429.1767|5.98	neg		0	0.269923	1.20574	0.33682	0.845713	0	-0.0854371	-1.06101	0.763552	0.942135	0	-0.35536	-1.27931	0.207743	0.505219	0	0.151146	1.11045	0.665257	0.914568	0	-0.170367	-1.12534	0.625872	0.957906	0	-0.321514	-1.24964	0.351199	0.749572
1033|551.4688|10.07			1033|551.4688|10.07	neg		0	-0.186428	-1.13794	0.58584	0.923759	0	-0.637321	-1.55544	0.0668897	0.432681	0	-0.450893	-1.36689	0.190902	0.485875	0	-0.00632366	-1.00439	0.986797	0.995906	0	-0.391659	-1.3119	0.308257	0.888118	0	-0.385335	-1.30616	0.316043	0.72267
10332|267.1236|6.26			10332|267.1236|6.26	neg		0	-0.159071	-1.11657	0.562963	0.919546	0	-0.384394	-1.30531	0.165745	0.610682	0	-0.225323	-1.16904	0.413414	0.697874	0	0.291614	1.22401	0.305294	0.779637	0	0.0288639	1.02021	0.918701	0.993169	0	-0.26275	-1.19976	0.355119	0.75358
10334|330.9986|0.77			10334|330.9986|0.77	pos		0	-0.300569	-1.23163	0.352206	0.808384	0	0.661279	1.58148	0.0526502	0.386404	0	0.961848	1.9478	0.00531183	0.0742034	0	-0.057764	-1.04085	0.867852	0.979747	0	-0.463032	-1.37844	0.186709	0.909447	0	-0.405268	-1.32433	0.253959	0.719118
10334|656.6141|0.57			10334|656.6141|0.57	neg		0	0.034951	1.02452	0.753814	0.964004	0	-0.0462965	-1.03261	0.700343	0.919716	0	-0.0812476	-1.05793	0.500448	0.747613	0	0.0897129	1.06416	0.62976	0.909498	0	-0.18544	-1.13716	0.3316	0.888118	0	-0.275153	-1.21012	0.123258	0.497952
10335|609.6798|0.57			10335|609.6798|0.57	neg		0	0.033788	1.0237	0.741053	0.963894	0	0.0611797	1.04332	0.575968	0.867901	0	0.0273917	1.01917	0.811526	0.922373	0	0.137104	1.0997	0.194941	0.722236	0	0.0448655	1.03159	0.667516	0.966228	0	-0.0922383	-1.06602	0.368295	0.762496
10337|318.8865|0.48			10337|318.8865|0.48	pos		0	0.014928	1.0104	0.895502	0.972245	0	-0.0131409	-1.00915	0.909474	0.98415	0	-0.0280688	-1.01965	0.810739	0.927283	0	-0.159254	-1.11671	0.276814	0.88242	0	-0.13196	-1.09578	0.382785	0.950825	0	0.0272943	1.0191	0.856135	0.964173
10338|394.9860|0.53			10338|394.9860|0.53	neg		0	-0.112523	-1.08112	0.58374	0.92353	0	0.0352164	1.02471	0.861574	0.967788	0	0.147739	1.10783	0.465707	0.72582	0	-0.0711357	-1.05054	0.697286	0.925932	0	-0.216732	-1.1621	0.23971	0.869248	0	-0.145597	-1.10619	0.418976	0.798508
10339|223.9539|6.42			10339|223.9539|6.42	neg		0	0.360416	1.2838	0.172868	0.734723	0	-0.0863677	-1.06169	0.741629	0.934452	0	-0.446784	-1.363	0.0927768	0.34418	0	0.151337	1.1106	0.508152	0.872241	0	-0.633714	-1.55155	0.00765968	0.324395	0	-0.785051	-1.72315	0.00119991	0.0636592
10341|696.1836|2.17			10341|696.1836|2.17	neg		0	-0.0303675	-1.02127	0.77688	0.96865	0	0.177773	1.13114	0.10182	0.507432	0	0.20814	1.1552	0.0566822	0.266852	0	-0.155002	-1.11342	0.165188	0.698475	0	0.119784	1.08657	0.281397	0.879938	0	0.274786	1.20981	0.0161142	0.232117
10343|354.7979|0.48			10343|354.7979|0.48	pos		0	-0.0264842	-1.01853	0.820714	0.950874	0	-0.0384964	-1.02704	0.745621	0.943954	0	-0.0120123	-1.00836	0.919327	0.971063	0	-0.125895	-1.09118	0.441633	0.907664	0	-0.147618	-1.10774	0.367474	0.950825	0	-0.0217227	-1.01517	0.895866	0.973372
10349|309.0153|1.32			10349|309.0153|1.32	neg		0	-0.0691394	-1.04909	0.669033	0.951509	1	0.609704	1.52595	0.000420953	0.0479541	1	0.678844	1.60086	0.000108358	0.00713724	0	-0.0439438	-1.03093	0.791931	0.954472	0	0.103896	1.07467	0.533555	0.94512	0	0.14784	1.10791	0.376728	0.767783
1035|279.6470|7.62			1035|279.6470|7.62	pos		0	0.0124671	1.00868	0.970584	0.991003	0	-0.0195411	-1.01364	0.954595	0.991349	0	-0.0320082	-1.02243	0.925696	0.974783	0	0.303806	1.2344	0.381261	0.907198	0	0.187696	1.13894	0.587558	0.976042	0	-0.11611	-1.08381	0.736977	0.92806
10350|606.2969|6.68			10350|606.2969|6.68	neg		0	-0.423872	-1.34152	0.273243	0.811745	0	0.303601	1.23422	0.450723	0.800224	0	0.727472	1.65574	0.0803563	0.321366	0	0.277735	1.21229	0.511382	0.873282	0	0.551033	1.46513	0.22289	0.856213	0	0.273298	1.20857	0.536023	0.853209
10356|120.0524|1.05			10356|120.0524|1.05	pos		0	-0.121412	-1.0878	0.520574	0.866648	0	0.113482	1.08184	0.548067	0.874279	0	0.234894	1.17682	0.216574	0.530414	0	-0.450923	-1.36691	0.0588368	0.738648	0	0.0924693	1.06619	0.69286	0.97749	0	0.543392	1.45739	0.0239944	0.324114
10361|423.1991|7.07			10361|423.1991|7.07	pos		0	0.276858	1.21155	0.267098	0.776831	0	0.083769	1.05978	0.739124	0.940977	0	-0.193089	-1.14321	0.437358	0.736814	0	-0.0782089	-1.05571	0.819595	0.973929	0	0.525647	1.43958	0.130213	0.895337	0	0.603856	1.51977	0.0786403	0.508552
10365|145.0490|5.42			10365|145.0490|5.42	neg		0	0.033602	1.02356	0.872942	0.979237	0	0.729166	1.65768	0.0010576	0.0555954	1	0.695564	1.61952	0.00169598	0.0413925	0	0.103469	1.07435	0.534059	0.884489	0	-0.193476	-1.14352	0.247487	0.873656	0	-0.296945	-1.22854	0.0788675	0.424309
10367|689.2110|0.61			10367|689.2110|0.61	pos		0	-0.732585	-1.66161	0.0186802	0.428328	0	0.349089	1.27376	0.249305	0.696	1	1.08167	2.11649	0.00135103	0.0347749	0	-0.48551	-1.40008	0.198176	0.832815	0	-0.154789	-1.11326	0.6843	0.97749	0	0.330721	1.25764	0.377879	0.794633
10373|312.7822|0.53			10373|312.7822|0.53	pos		0	0.240043	1.18103	0.347407	0.805674	0	-0.106069	-1.07629	0.67686	0.919824	0	-0.346112	-1.27113	0.177603	0.480788	0	0.192621	1.14284	0.285018	0.883292	0	-0.0257529	-1.01801	0.885627	0.983122	0	-0.218373	-1.16342	0.226329	0.683388
10373|860.4835|0.57			10373|860.4835|0.57	neg		0	0.156591	1.11465	0.171542	0.733244	0	0.199794	1.14853	0.107826	0.513876	0	0.0432029	1.0304	0.722875	0.878411	0	-0.0589723	-1.04172	0.685444	0.922041	0	-0.0517001	-1.03649	0.722441	0.972229	0	0.00727224	1.00505	0.960919	0.992279
10374|277.1282|5.84			10374|277.1282|5.84	pos		0	0.0772956	1.05504	0.567065	0.88355	0	-0.108614	-1.07819	0.422001	0.826832	0	-0.18591	-1.13753	0.172072	0.475559	0	0.120821	1.08735	0.420531	0.907198	0	0.0136876	1.00953	0.92703	0.992268	0	-0.107133	-1.07709	0.474734	0.844458
10377|568.3482|6.05			10377|568.3482|6.05	pos		0	-0.896254	-1.86123	0.027314	0.451165	0	-0.184951	-1.13678	0.663565	0.916988	0	0.711303	1.63728	0.0639959	0.290754	0	-0.325135	-1.25278	0.37837	0.907198	0	-0.512585	-1.4266	0.174356	0.909447	0	-0.187451	-1.13875	0.594759	0.885439
1038|314.1971|4.93			1038|314.1971|4.93	neg		0	2.12803	4.3712	0.0377439	0.467547	0	0.584851	1.49988	0.565173	0.863795	0	-1.54318	-2.91436	0.134266	0.410992	0	-0.606021	-1.52206	0.362646	0.810874	0	-0.29752	-1.22903	0.670667	0.966913	0	0.308501	1.23842	0.640782	0.891646
Massbank:PR310824 N-Fructosyl isoleucine.5	Massbank:PR310824 N-Fructosyl isoleucine	N-Fructosyl isoleucine	10382|294.1548|1.48	pos		0	0.225629	1.16929	0.511458	0.863134	0	0.11881	1.08584	0.719129	0.935121	0	-0.106819	-1.07685	0.746319	0.897053	0	-0.325568	-1.25316	0.411521	0.907198	0	0.422599	1.34034	0.297657	0.945449	0	0.748167	1.67966	0.0645631	0.465949
N-Acetylglycine	N-Acetylglycine	N-Acetylglycine	10386|140.0318|0.69	pos	10972	0	0.273993	1.20915	0.243533	0.776831	0	0.232947	1.17523	0.313289	0.738581	0	-0.0410457	-1.02886	0.860329	0.946155	0	0.117392	1.08477	0.669497	0.941495	0	0.295606	1.2274	0.285165	0.945449	0	0.178214	1.13148	0.503085	0.85304
10387|140.0318|0.69			10387|140.0318|0.69	pos		0	0.273993	1.20915	0.243533	0.776831	0	0.232947	1.17523	0.313289	0.738581	0	-0.0410457	-1.02886	0.860329	0.946155	0	0.117392	1.08477	0.669497	0.941495	0	0.295606	1.2274	0.285165	0.945449	0	0.178214	1.13148	0.503085	0.85304
10393|358.1018|4.02			10393|358.1018|4.02	neg		0	0.382664	1.30375	0.37641	0.851399	0	1.54997	2.9281	0.000934419	0.0549298	0	1.1673	2.24591	0.00814794	0.0974722	0	0.381694	1.30287	0.200381	0.725631	0	-0.392948	-1.31307	0.195868	0.842111	0	-0.774642	-1.71077	0.0119483	0.196043
10396|467.2650|5.96			10396|467.2650|5.96	neg		0	0.311652	1.24113	0.520037	0.910008	0	-0.301283	-1.23224	0.542673	0.854857	0	-0.612935	-1.52937	0.23323	0.534396	0	0.78511	1.72322	0.0459949	0.568908	0	-1.29037	-2.44591	0.00730709	0.324395	-1	-2.07548	-4.21485	5.2592e-05	0.00958226
10397|254.0340|0.64			10397|254.0340|0.64	neg		0	0.0403303	1.02835	0.742747	0.963894	0	-0.226184	-1.16974	0.0703279	0.443976	0	-0.266514	-1.2029	0.0341257	0.20501	0	-0.183222	-1.13542	0.116637	0.655725	0	-0.305431	-1.23579	0.0106167	0.369625	0	-0.122209	-1.0884	0.291593	0.700901
10398|708.4376|5.05			10398|708.4376|5.05	pos		0	0.61588	1.53249	0.235193	0.772892	0	0.296441	1.22811	0.574093	0.885826	0	-0.31944	-1.24785	0.552124	0.802228	0	0.141652	1.10317	0.843734	0.977574	0	1.53827	2.90447	0.0112927	0.628275	0	1.39662	2.63284	0.0619497	0.458854
10399|325.0102|2.57			10399|325.0102|2.57	neg		0	-0.130759	-1.09487	0.488369	0.901692	0	-0.176085	-1.12981	0.351765	0.743659	0	-0.045326	-1.03192	0.809765	0.92188	0	0.0520438	1.03673	0.857421	0.971866	0	-0.0395887	-1.02782	0.89129	0.990321	0	-0.0916326	-1.06558	0.751852	0.932945
104|197.8083|0.62			104|197.8083|0.62	neg		0	0.0705974	1.05015	0.422704	0.875298	0	0.0950311	1.06809	0.281814	0.691196	0	0.0244337	1.01708	0.780768	0.90922	0	0.0999807	1.07176	0.148608	0.687046	0	0.039478	1.02774	0.564563	0.949203	0	-0.0605027	-1.04283	0.378503	0.769394
1040|343.2276|7.82			1040|343.2276|7.82	neg		0	0.485386	1.39996	0.546682	0.9144	0	2.15529	4.45458	0.00715995	0.149403	0	1.6699	3.18193	0.0217046	0.161003	0	0.0325109	1.02279	0.942776	0.991682	0	-0.0466818	-1.03289	0.913661	0.992557	0	-0.0791927	-1.05643	0.844323	0.963481
1040|583.3243|7.50			1040|583.3243|7.50	pos		0	0.231227	1.17383	0.528319	0.869355	0	0.300338	1.23143	0.40048	0.811156	0	0.0691113	1.04907	0.843102	0.941209	0	-0.0771112	-1.0549	0.765834	0.962299	0	-0.213893	-1.15981	0.394282	0.950825	0	-0.136782	-1.09945	0.5977	0.885439
10404|627.6346|0.57			10404|627.6346|0.57	neg		0	0.0112629	1.00784	0.908266	0.984103	0	-0.0749421	-1.05332	0.47854	0.816162	0	-0.086205	-1.06157	0.401738	0.687786	0	0.113978	1.08221	0.432318	0.844913	0	-0.151716	-1.11089	0.307834	0.888118	0	-0.265695	-1.20221	0.0660739	0.39493
10405|219.0265|0.59			10405|219.0265|0.59	pos		0	0.154592	1.11311	0.23312	0.772892	0	-0.0850164	-1.0607	0.522434	0.866777	0	-0.239608	-1.18067	0.0720436	0.301348	0	0.046948	1.03308	0.837023	0.975639	0	0.107156	1.0771	0.627391	0.97749	0	0.0602082	1.04262	0.791965	0.945596
10407|533.2847|6.61			10407|533.2847|6.61	neg		0	0.0299103	1.02095	0.946993	0.990235	0	0.378638	1.30011	0.39442	0.767698	0	0.348728	1.27344	0.439737	0.711011	0	0.274756	1.20979	0.569922	0.893025	0	0.294632	1.22657	0.536217	0.94512	0	0.0198754	1.01387	0.966006	0.99442
1041|343.2276|7.82			1041|343.2276|7.82	neg		0	0.192139	1.14246	0.821742	0.973418	0	1.73471	3.32813	0.0358978	0.326545	0	1.54257	2.91313	0.0330482	0.201897	0	0.197682	1.14685	0.653624	0.914438	0	0.0848927	1.06061	0.837729	0.983368	0	-0.112789	-1.08132	0.778308	0.939747
10411|283.0250|2.08			10411|283.0250|2.08	pos		0	0.00941158	1.00654	0.912332	0.976356	0	0.0748651	1.05326	0.383025	0.793463	0	0.0654535	1.04641	0.445233	0.742393	0	-0.045842	-1.03229	0.615572	0.935556	0	0.0861453	1.06153	0.347081	0.945449	0	0.131987	1.0958	0.152366	0.622793
10413|735.6218|0.57			10413|735.6218|0.57	neg		0	0.144913	1.10566	0.166967	0.727643	0	-0.0851725	-1.06081	0.420682	0.78557	0	-0.230086	-1.1729	0.0309534	0.194732	0	0.245872	1.18581	0.0592046	0.601325	0	0.0913156	1.06534	0.468256	0.936013	0	-0.154556	-1.11308	0.229847	0.637446
10414|736.6203|0.57			10414|736.6203|0.57	neg		0	0.0914024	1.06541	0.369148	0.849722	0	-0.0652049	-1.04623	0.553861	0.859238	0	-0.156607	-1.11466	0.147183	0.433887	0	0.238282	1.17959	0.154729	0.690452	0	0.0820415	1.05851	0.597342	0.949203	0	-0.15624	-1.11438	0.329546	0.732486
10415|263.0535|4.00			10415|263.0535|4.00	neg		0	-0.105065	-1.07554	0.556708	0.917764	0	0.308293	1.23824	0.0888987	0.484929	0	0.413358	1.33178	0.0241809	0.172144	0	-0.121749	-1.08805	0.484651	0.863553	0	0.266924	1.20324	0.129409	0.820827	0	0.388672	1.30919	0.0294511	0.293445
10421|181.1235|5.92			10421|181.1235|5.92	neg		0	0.6571	1.57691	0.0380422	0.467547	0	0.16086	1.11795	0.591456	0.875468	0	-0.49624	-1.41053	0.108303	0.368447	0	0.407248	1.32615	0.181896	0.706701	0	-0.265518	-1.20207	0.37344	0.90436	0	-0.672766	-1.59413	0.0277325	0.289286
10421|420.0726|1.06			10421|420.0726|1.06	pos		0	-0.314314	-1.24342	0.453582	0.841071	0	-0.282541	-1.21634	0.500263	0.85795	0	0.0317727	1.02227	0.939434	0.978745	0	-0.659987	-1.58007	0.101137	0.75849	0	0.106581	1.07667	0.787862	0.97749	0	0.766568	1.70122	0.0581311	0.445903
10422|421.0702|1.04			10422|421.0702|1.04	pos		0	-0.16322	-1.11978	0.574254	0.888589	0	-0.161614	-1.11854	0.578013	0.888549	0	0.00160571	1.00111	0.995583	0.997491	0	-0.222727	-1.16694	0.340576	0.900568	0	0.00342442	1.00238	0.988442	0.995345	0	0.226151	1.16971	0.341404	0.774936
10424|804.3603|10.21			10424|804.3603|10.21	pos		0	0.152677	1.11163	0.563445	0.880917	0	-0.12938	-1.09382	0.686128	0.922229	0	-0.282057	-1.21593	0.375137	0.682366	0	0.503664	1.41781	0.0298964	0.690623	0	0.186224	1.13778	0.415523	0.952552	0	-0.31744	-1.24612	0.150435	0.622793
10427|174.0502|0.66			10427|174.0502|0.66	pos		0	0.141979	1.10342	0.714883	0.912298	0	0.186205	1.13777	0.626318	0.902487	0	0.0442258	1.03113	0.910582	0.967973	0	1.06857	2.09735	0.0253173	0.690623	0	0.899455	1.86536	0.0625569	0.876826	0	-0.169111	-1.12437	0.728648	0.927688
10428|173.0436|0.68			10428|173.0436|0.68	pos		0	0.275252	1.21021	0.480469	0.848296	0	0.282439	1.21625	0.462494	0.840828	0	0.00718679	1.00499	0.985263	0.994065	0	1.1228	2.17769	0.0125989	0.681539	0	1.02848	2.03987	0.0215793	0.674861	0	-0.0943228	-1.06756	0.828173	0.955324
10430|683.4775|9.60			10430|683.4775|9.60	neg		0	-0.359746	-1.2832	0.255263	0.796948	0	-0.258288	-1.19606	0.418788	0.784079	0	0.101458	1.07286	0.737409	0.886171	0	-0.14011	-1.10199	0.660779	0.914438	0	0.61022	1.52649	0.0568125	0.681081	0	0.75033	1.68218	0.0228024	0.271542
10431|182.0672|2.82			10431|182.0672|2.82	pos		0	0.140885	1.10258	0.232938	0.772892	0	0.172041	1.12665	0.146679	0.589589	0	0.0311557	1.02183	0.790496	0.917014	0	0.16508	1.12123	0.327282	0.898472	0	0.136126	1.09895	0.418418	0.952552	0	-0.0289541	-1.02027	0.862876	0.965524
10434|236.8959|0.79			10434|236.8959|0.79	neg		0	0.0942658	1.06752	0.791961	0.969649	0	-0.898365	-1.86395	0.0108592	0.177747	0	-0.99263	-1.98981	0.00695345	0.0888367	0	0.551502	1.46561	0.0763351	0.618076	0	0.204946	1.15264	0.510564	0.94367	0	-0.346557	-1.27152	0.26809	0.677966
10436|413.0043|0.50			10436|413.0043|0.50	pos		0	0.0354187	1.02485	0.836546	0.954374	0	-0.492318	-1.4067	0.00525272	0.136347	0	-0.527737	-1.44167	0.00334522	0.0594345	0	-0.170349	-1.12533	0.260967	0.874669	0	0.0680795	1.04832	0.651185	0.97749	0	0.238429	1.17971	0.118238	0.575709
10440|628.2616|5.04			10440|628.2616|5.04	pos		0	0.570727	1.48527	0.117382	0.656906	0	0.507287	1.42138	0.184722	0.631482	0	-0.0634401	-1.04495	0.859468	0.946104	0	0.239528	1.18061	0.390276	0.907198	0	0.273866	1.20904	0.337355	0.945449	0	0.0343377	1.02409	0.905281	0.976347
10441|628.2618|5.04			10441|628.2618|5.04	pos		0	0.570727	1.48527	0.117382	0.656906	0	0.507287	1.42138	0.184722	0.631482	0	-0.0634401	-1.04495	0.859468	0.946104	0	0.239528	1.18061	0.390276	0.907198	0	0.273866	1.20904	0.337355	0.945449	0	0.0343377	1.02409	0.905281	0.976347
10443|511.2551|5.80			10443|511.2551|5.80	neg		0	0.0224297	1.01567	0.962812	0.99249	0	-0.606582	-1.52265	0.211459	0.646393	0	-0.629012	-1.54651	0.202523	0.49896	0	0.939545	1.91792	0.0163282	0.546727	0	-0.40165	-1.32102	0.291399	0.882919	0	-1.34119	-2.53361	0.000747876	0.0523366
10444|679.6597|0.57			10444|679.6597|0.57	neg		0	0.162277	1.11905	0.247201	0.793676	0	0.0371073	1.02605	0.789041	0.949715	0	-0.12517	-1.09064	0.35726	0.654318	0	0.246966	1.18671	0.109616	0.647859	0	0.134226	1.0975	0.378405	0.90619	0	-0.11274	-1.08128	0.448905	0.812819
10445|676.6234|0.57			10445|676.6234|0.57	neg		0	0.172455	1.12697	0.451218	0.888941	0	0.339649	1.26545	0.152421	0.593508	0	0.167193	1.12287	0.475526	0.73128	0	0.0667654	1.04737	0.721404	0.933681	0	0.185859	1.13749	0.333847	0.888118	0	0.119094	1.08605	0.5256	0.852101
1045|333.2070|7.00			1045|333.2070|7.00	neg		0	-0.14349	-1.10457	0.83137	0.973691	0	1.23973	2.36154	0.072722	0.447048	0	1.38322	2.60849	0.0465368	0.241611	0	0.133874	1.09724	0.723166	0.933982	0	-0.350201	-1.27474	0.300905	0.888118	0	-0.484075	-1.39869	0.198539	0.604091
10451|195.9131|6.45			10451|195.9131|6.45	neg		0	0.714627	1.64106	0.013547	0.345926	0	-0.378124	-1.29965	0.196935	0.638688	-1	-1.09275	-2.1328	0.000577068	0.0207914	0	-0.860805	-1.81605	0.0651745	0.605279	0	-0.280117	-1.21429	0.502275	0.94367	0	0.580689	1.49556	0.213848	0.618654
10452|360.9980|1.36			10452|360.9980|1.36	neg		0	-0.236724	-1.17831	0.0782274	0.59886	0	-0.136741	-1.09942	0.303729	0.711057	0	0.0999825	1.07176	0.450872	0.716422	0	-0.22337	-1.16746	0.145254	0.683576	0	-0.311534	-1.24103	0.0445147	0.632846	0	-0.0881634	-1.06302	0.561416	0.860544
10457|163.0767|6.65			10457|163.0767|6.65	neg		0	0.0614603	1.04352	0.747424	0.964004	0	0.0550817	1.03892	0.776303	0.946415	0	-0.0063786	-1.00443	0.97374	0.990222	0	-0.276268	-1.21106	0.32131	0.788774	0	0.519121	1.43308	0.0618096	0.692761	0	0.795389	1.73555	0.00601225	0.136505
10460|335.0592|1.12			10460|335.0592|1.12	pos		0	-1.29941	-2.46128	0.03391	0.494465	0	0.0877809	1.06273	0.882313	0.98154	0	1.38719	2.61569	0.0187438	0.142328	0	-0.957554	-1.94201	0.145764	0.788145	0	-0.549561	-1.46364	0.39938	0.950825	0	0.407993	1.32684	0.544534	0.872064
10463|304.2119|4.90			10463|304.2119|4.90	pos		0	0.368976	1.29144	0.346436	0.805674	0	-0.783774	-1.72163	0.04915	0.375551	0	-1.15275	-2.22337	0.00526736	0.0738641	0	0.249627	1.1889	0.388566	0.907198	0	-0.499251	-1.41348	0.0995898	0.895337	0	-0.748878	-1.68049	0.0153431	0.277922
10463|409.1772|3.94			10463|409.1772|3.94	neg		0	0.0144581	1.01007	0.953102	0.990235	0	0.067179	1.04767	0.780729	0.948492	0	0.0527209	1.03722	0.832854	0.931677	0	-0.364802	-1.2877	0.224787	0.743532	0	-0.00368077	-1.00255	0.9896	0.998209	0	0.361121	1.28442	0.215096	0.618797
2'-Deoxyuridine	2'-Deoxyuridine	2'-Deoxyuridine	10469|227.0674|1.97	neg	13712	0	-0.276336	-1.21111	0.294161	0.8266	0	-0.618103	-1.53486	0.0217633	0.256429	0	-0.341768	-1.26731	0.19585	0.491459	0	-0.0924577	-1.06618	0.585743	0.896916	0	-0.499046	-1.41328	0.00487035	0.283881	0	-0.406588	-1.32555	0.0199376	0.252852
Phe-Leu	Phe-Leu	Phe-Leu	1047|277.1557|4.68	neg	76808	0	0.146458	1.10685	0.661813	0.948667	0	0.195691	1.14527	0.559231	0.86162	0	0.049233	1.03471	0.882997	0.952165	0	0.169408	1.1246	0.646575	0.912269	0	-0.208444	-1.15544	0.572863	0.949203	0	-0.377852	-1.29941	0.308713	0.715386
10471|385.1768|2.17			10471|385.1768|2.17	neg		0	-0.0194647	-1.01358	0.824328	0.973534	0	0.150801	1.11019	0.0902614	0.485307	0	0.170265	1.12527	0.0567955	0.266983	0	-0.0875268	-1.06255	0.342704	0.800669	0	0.119573	1.08641	0.196841	0.842111	0	0.2071	1.15437	0.0281437	0.290251
10473|334.0494|0.59			10473|334.0494|0.59	neg		0	-0.414662	-1.33299	0.0149219	0.353099	0	0.197953	1.14707	0.250498	0.675444	1	0.612616	1.52903	0.000962754	0.0289196	0	-0.21388	-1.1598	0.274094	0.760999	0	-0.16741	-1.12304	0.348489	0.892702	0	0.0464695	1.03273	0.813563	0.95406
10473|500.2856|5.39			10473|500.2856|5.39	pos		0	0.363884	1.28689	0.232933	0.772892	0	-0.772622	-1.70837	0.024679	0.289912	-1	-1.13651	-2.19848	0.00128062	0.0344508	0	0.407822	1.32668	0.27843	0.88242	0	-1.28218	-2.43206	0.00281056	0.494145	-1	-1.69	-3.22657	0.000105663	0.0351472
10476|424.9851|0.59			10476|424.9851|0.59	neg		0	-0.104835	-1.07537	0.590583	0.924472	0	-0.393234	-1.31333	0.0554443	0.400945	0	-0.288399	-1.22128	0.156224	0.445252	0	0.0514046	1.03627	0.67181	0.915222	0	0.143845	1.10485	0.239021	0.869248	0	0.09244	1.06617	0.447165	0.812027
10479|389.1921|8.31			10479|389.1921|8.31	neg		0	0.705113	1.63027	0.162668	0.721061	0	0.646899	1.5658	0.207409	0.641574	0	-0.0582138	-1.04118	0.901611	0.961307	0	-0.0156746	-1.01092	0.972431	0.995073	0	0.015489	1.01079	0.973325	0.99521	0	0.0311636	1.02184	0.943671	0.987271
1048|305.1571|3.96			1048|305.1571|3.96	pos		0	-0.12032	-1.08698	0.775664	0.936776	0	-0.545319	-1.45934	0.165645	0.611441	0	-0.424999	-1.34257	0.310509	0.623902	0	0.0102824	1.00715	0.93674	0.986166	0	0.10434	1.075	0.429481	0.953538	0	0.094058	1.06737	0.469181	0.842656
10480|763.3274|4.61			10480|763.3274|4.61	neg		0	1.98979	3.9718	0.005842	0.308959	0	0.824094	1.77042	0.258445	0.67814	0	-1.1657	-2.24342	0.128234	0.401352	0	2.05291	4.14942	0.000914149	0.546727	0	0.17234	1.12688	0.783841	0.981475	0	-1.88057	-3.6822	0.00468187	0.123893
10485|390.7100|0.62			10485|390.7100|0.62	neg		0	0.237771	1.17917	0.161851	0.721061	0	-0.0629323	-1.04459	0.708509	0.924629	0	-0.300703	-1.23174	0.0786844	0.317532	0	0.236582	1.1782	0.161531	0.696443	0	-0.0936757	-1.06709	0.575802	0.949203	0	-0.330258	-1.25724	0.0530613	0.366666
1049|216.0337|1.95			1049|216.0337|1.95	neg		0	0.0257514	1.01801	0.951913	0.990235	0	0.418867	1.33688	0.311573	0.718781	0	0.393116	1.31323	0.366337	0.662419	0	-0.238959	-1.18014	0.531819	0.884242	0	0.81602	1.76054	0.0368634	0.592633	0	1.05498	2.07769	0.00789164	0.156857
10491|350.0985|1.27			10491|350.0985|1.27	neg		0	-0.39771	-1.31741	0.284877	0.822216	0	0.116211	1.08388	0.75311	0.938319	0	0.513921	1.42793	0.161386	0.449558	0	0.0942208	1.06749	0.801902	0.956996	0	0.257671	1.19555	0.464073	0.936013	0	0.16345	1.11996	0.663682	0.902792
105|804.5518|12.92			105|804.5518|12.92	pos		0	0.119474	1.08634	0.850246	0.956629	0	-1.07551	-2.10747	0.0942493	0.495621	0	-1.19499	-2.28943	0.0639333	0.290754	0	-0.0231687	-1.01619	0.971198	0.996026	0	0.508431	1.4225	0.436363	0.953538	0	0.531599	1.44553	0.391206	0.804044
NCGC00347704-02_C24H32O7_2H-Oxireno[1,10a]phenanthro[3,2-b]furan-10(11bH)-one, 5,7-bis(acetyloxy)-3,3a,4,5,6,7,7a,7b,8,8a-decahydro-4,4,7a,11-tetramethyl-, (1aS,3aR,5S,7S,7aR,7bS,8aR,11bR)- [IIN-based on: CCMSLIB00000853048]	NCGC00347704-02_C24H32O7_2H-Oxireno[1,10a]phenanthro[3,2-b]furan-10(11bH)-one, 5,7-bis(acetyloxy)-3,3a,4,5,6,7,7a,7b,8,8a-decahydro-4,4,7a,11-tetramethyl-, (1aS,3aR,5S,7S,7aR,7bS,8aR,11bR)- [IIN-based on: CCMSLIB00000853048]	NCGC00347704-02_C24H32O7_2H-Oxireno[1,10a]phenanthro[3,2-b]furan-10(11bH)-one, 5,7-bis(acetyloxy)-3,3a,4,5,6,7,7a,7b,8,8a-decahydro-4,4,7a,11-tetramethyl-, (1aS,3aR,5S,7S,7aR,7bS,8aR,11bR)- [IIN-based on: CCMSLIB00000853048]	1050|851.3971|7.27	pos		0	-0.104957	-1.07546	0.66282	0.904182	0	-0.151504	-1.11073	0.529534	0.86999	0	-0.0465475	-1.03279	0.846546	0.943006	0	0.292926	1.22512	0.237237	0.85844	0	0.129615	1.094	0.598695	0.977086	0	-0.163311	-1.11985	0.507656	0.853784
10508|297.2424|8.13			10508|297.2424|8.13	pos		0	-0.15998	-1.11727	0.469211	0.843559	0	-0.305643	-1.23597	0.163036	0.609512	0	-0.145663	-1.10624	0.515493	0.785121	0	-0.0178994	-1.01248	0.937545	0.986166	0	-0.183915	-1.13596	0.414666	0.952552	0	-0.166016	-1.12196	0.461189	0.838274
10509|363.1950|6.17			10509|363.1950|6.17	pos		0	-0.760412	-1.69397	0.0491828	0.554551	0	-0.758623	-1.69187	0.0639164	0.422195	0	0.001789	1.00124	0.996435	0.998071	0	-0.249229	-1.18857	0.422066	0.907198	0	0.00323724	1.00225	0.991959	0.995465	0	0.252466	1.19124	0.426082	0.829977
1051|194.0459|4.85			1051|194.0459|4.85	neg		0	0.227859	1.1711	0.652383	0.947935	0	0.904005	1.87125	0.0831887	0.472758	0	0.676147	1.59787	0.191874	0.485914	0	0.133685	1.09709	0.856206	0.971748	0	-0.575354	-1.49004	0.436951	0.929924	0	-0.709039	-1.63471	0.338928	0.739059
1051|754.5360|13.14			1051|754.5360|13.14	pos		0	0.134935	1.09804	0.612483	0.897806	0	0.151423	1.11066	0.569881	0.884306	0	0.0164875	1.01149	0.950583	0.982529	0	-0.728891	-1.65736	0.0224853	0.690623	0	-0.352809	-1.27704	0.258703	0.939452	0	0.376082	1.29781	0.22905	0.683388
10510|249.1135|5.91			10510|249.1135|5.91	neg		0	0.223748	1.16776	0.429816	0.878728	0	-0.120016	-1.08675	0.671213	0.907657	0	-0.343764	-1.26906	0.227204	0.52882	0	-0.0745577	-1.05304	0.794713	0.954669	0	-0.11363	-1.08195	0.691847	0.970268	0	-0.039072	-1.02745	0.89151	0.975637
10510|362.1933|6.17			10510|362.1933|6.17	pos		0	-0.703714	-1.62869	0.0740209	0.611177	0	-0.792902	-1.73256	0.0545917	0.390245	0	-0.0891888	-1.06377	0.8273	0.934996	0	-0.0921464	-1.06595	0.777127	0.962299	0	0.00217328	1.00151	0.994779	0.997232	0	0.0943197	1.06756	0.776563	0.939941
10512|358.2960|8.36			10512|358.2960|8.36	neg		0	-0.0971786	-1.06968	0.685081	0.954306	0	0.421043	1.33889	0.0954457	0.494088	0	0.518221	1.43219	0.044551	0.235445	0	-0.116472	-1.08408	0.602683	0.903818	0	0.293018	1.2252	0.193915	0.842111	0	0.40949	1.32822	0.0719486	0.40819
10514|207.0663|6.33			10514|207.0663|6.33	neg		0	0.205101	1.15277	0.439881	0.883605	0	-0.316337	-1.24517	0.23556	0.665876	0	-0.521438	-1.43539	0.0534841	0.259607	0	-0.712798	-1.63898	0.0157819	0.546727	0	-0.421618	-1.33943	0.144701	0.827353	0	0.291181	1.22364	0.310766	0.719156
10514|577.2578|7.48			10514|577.2578|7.48	pos		0	-0.145382	-1.10602	0.620044	0.90108	0	-0.0799426	-1.05698	0.773969	0.951218	0	0.0654394	1.0464	0.817841	0.931316	0	-0.313345	-1.24259	0.314783	0.897671	0	-0.308545	-1.23846	0.311957	0.945449	0	0.00479972	1.00333	0.987337	0.997959
10517|439.2522|10.36			10517|439.2522|10.36	neg		0	-0.423612	-1.34128	0.136338	0.694649	0	-0.304443	-1.23494	0.281531	0.69105	0	0.119169	1.08611	0.66128	0.844126	0	-0.348282	-1.27304	0.388991	0.824909	0	0.0229108	1.01601	0.955338	0.99521	0	0.371192	1.29342	0.358843	0.756362
1052|281.2485|8.23			1052|281.2485|8.23	neg		0	0.0304412	1.02132	0.917225	0.98508	0	-0.69865	-1.62298	0.0204724	0.250386	0	-0.729091	-1.65759	0.0158366	0.137275	0	-0.0194329	-1.01356	0.94972	0.992975	0	-0.239961	-1.18096	0.437736	0.929924	0	-0.220528	-1.16516	0.475503	0.82894
10521|826.5377|0.47			10521|826.5377|0.47	pos		0	0.113575	1.08191	0.237424	0.773105	0	-0.0836646	-1.05971	0.382542	0.793463	0	-0.197239	-1.1465	0.0431053	0.235473	0	0.288534	1.2214	0.0131505	0.681539	0	0.0473415	1.03336	0.673875	0.97749	0	-0.241193	-1.18197	0.0362797	0.373792
10522|719.2384|2.17			10522|719.2384|2.17	neg		0	-0.161663	-1.11858	0.510696	0.90737	0	0.422279	1.34004	0.0900141	0.485307	0	0.583942	1.49894	0.0189159	0.152078	0	-0.410201	-1.32887	0.0646941	0.605279	0	0.245934	1.18586	0.262159	0.874427	0	0.656135	1.57585	0.00406219	0.117742
10526|313.0572|2.73			10526|313.0572|2.73	pos		0	-0.265752	-1.20226	0.418798	0.831689	0	-0.116803	-1.08433	0.738091	0.940977	0	0.148949	1.10876	0.658227	0.85831	0	-0.554709	-1.46887	0.047733	0.738333	0	0.0286922	1.02009	0.915948	0.992268	0	0.583401	1.49838	0.0379108	0.379189
1053|229.1182|0.62			1053|229.1182|0.62	pos		0	0.28208	1.21595	0.250407	0.776831	0	-0.397427	-1.31716	0.107713	0.519312	0	-0.679508	-1.60159	0.00728771	0.0866007	0	0.170746	1.12564	0.391584	0.907198	0	-0.0586596	-1.0415	0.767685	0.97749	0	-0.229405	-1.17235	0.251246	0.71375
1053|255.0097|5.00			1053|255.0097|5.00	neg		0	-0.333206	-1.25981	0.508991	0.90737	0	-0.735317	-1.66476	0.154959	0.599124	0	-0.402111	-1.32144	0.43318	0.708297	0	-0.455813	-1.37156	0.313235	0.781554	0	-0.684351	-1.60698	0.132799	0.823278	0	-0.228538	-1.17165	0.605542	0.877956
10537|707.6409|0.57			10537|707.6409|0.57	neg		0	0.0456767	1.03217	0.717803	0.960328	0	-0.10933	-1.07873	0.418214	0.783542	0	-0.155007	-1.11343	0.236837	0.537849	0	0.25661	1.19467	0.0613285	0.601907	0	0.159958	1.11725	0.245727	0.873189	0	-0.096652	-1.06929	0.480544	0.829407
1054|666.3910|4.72			1054|666.3910|4.72	pos		0	-0.118202	-1.08538	0.439052	0.841071	0	-0.0215227	-1.01503	0.885919	0.982144	0	0.0966788	1.06931	0.526362	0.794001	0	-0.257729	-1.1956	0.461004	0.907664	0	0.73217	1.66114	0.0471598	0.848809	0	0.989899	1.98605	0.00665823	0.196668
10540|578.5635|0.62			10540|578.5635|0.62	neg		0	0.159385	1.11681	0.257863	0.798717	0	-0.0371208	-1.02606	0.790839	0.949715	0	-0.196506	-1.14592	0.164495	0.453205	0	-0.0831953	-1.05936	0.464229	0.859445	0	-0.0845566	-1.06036	0.456996	0.93396	0	-0.00136132	-1.00094	0.990416	0.997166
10541|341.1575|5.35			10541|341.1575|5.35	pos		0	-0.521529	-1.43548	0.201258	0.750451	0	0.23858	1.17983	0.551071	0.875472	0	0.760109	1.69362	0.0367351	0.215811	0	-0.163558	-1.12005	0.695688	0.951146	0	0.217422	1.16265	0.576948	0.975476	0	0.380981	1.30223	0.330611	0.764961
10541|385.0071|0.80			10541|385.0071|0.80	neg		0	-0.421036	-1.33889	0.158798	0.721061	0	0.140728	1.10246	0.666607	0.90633	0	0.561764	1.47607	0.0905807	0.341075	0	0.0664162	1.04711	0.757565	0.942297	0	0.530845	1.44478	0.0168858	0.454668	0	0.464429	1.37977	0.0352312	0.311349
10546|828.4627|7.02			10546|828.4627|7.02	pos		0	0.272932	1.20826	0.0717456	0.611177	0	0.468604	1.38377	0.00238717	0.0895623	0	0.195672	1.14526	0.192974	0.498907	0	0.088202	1.06304	0.612525	0.935556	0	0.216221	1.16169	0.225867	0.925472	0	0.128019	1.09279	0.463069	0.8398
10549|598.2430|7.34			10549|598.2430|7.34	pos		0	-0.399132	-1.31871	0.0675792	0.607674	0	-0.211135	-1.1576	0.33416	0.761536	0	0.187998	1.13918	0.382524	0.687004	0	-0.172875	-1.1273	0.50079	0.919297	0	0.00418499	1.00291	0.986962	0.995345	0	0.17706	1.13058	0.475557	0.844799
10552|485.2675|8.24			10552|485.2675|8.24	neg		0	-0.279842	-1.21406	0.290168	0.826251	0	-0.618999	-1.53581	0.0242024	0.272252	0	-0.339157	-1.26502	0.193482	0.488158	0	0.0205006	1.01431	0.926251	0.987428	0	-0.159063	-1.11656	0.491006	0.942521	0	-0.179564	-1.13254	0.43713	0.807083
10553|250.9863|1.12			10553|250.9863|1.12	pos		0	-0.465946	-1.38122	0.053389	0.56475	0	-0.0844541	-1.06029	0.721193	0.935314	0	0.381492	1.30269	0.111451	0.38269	0	-0.424547	-1.34215	0.193921	0.829374	0	-0.386208	-1.30695	0.236548	0.927759	0	0.0383388	1.02693	0.905735	0.976347
10556|333.2433|7.95			10556|333.2433|7.95	neg		0	-0.0843234	-1.06019	0.750671	0.964004	0	-0.683157	-1.60565	0.0163499	0.219081	0	-0.598833	-1.51449	0.0312998	0.196459	0	-0.334528	-1.26097	0.234364	0.745858	0	0.142066	1.10348	0.624044	0.956742	0	0.476595	1.39146	0.0998264	0.459272
1056|861.6195|9.39			1056|861.6195|9.39	pos		0	-0.0475269	-1.03349	0.826687	0.95387	0	0.0883694	1.06317	0.684111	0.920194	0	0.135896	1.09878	0.532012	0.797235	0	-0.00375404	-1.00261	0.99212	0.998038	0	0.275608	1.2105	0.476871	0.960474	0	0.279362	1.21366	0.470925	0.842764
10560|225.1485|5.73			10560|225.1485|5.73	pos		0	0.135706	1.09863	0.668554	0.90727	0	-0.0443121	-1.03119	0.888652	0.982144	0	-0.180018	-1.1329	0.552938	0.802228	0	-0.4433	-1.35971	0.467887	0.907664	0	-0.118105	-1.08531	0.846076	0.981857	0	0.325195	1.25283	0.565876	0.876234
10560|301.0717|5.98			10560|301.0717|5.98	neg		0	0.0254349	1.01779	0.860373	0.976544	0	-0.0652618	-1.04627	0.641185	0.893356	0	-0.0906967	-1.06488	0.517823	0.758346	0	0.328918	1.25607	0.0462036	0.568908	0	-0.0908296	-1.06498	0.564839	0.949203	0	-0.419747	-1.33769	0.0122749	0.196315
10563|880.5338|0.57			10563|880.5338|0.57	neg		0	0.123022	1.08901	0.330654	0.841566	0	0.0759435	1.05405	0.553143	0.859238	0	-0.0470787	-1.03317	0.712814	0.875131	0	-0.0240336	-1.0168	0.874166	0.976688	0	0.0785463	1.05595	0.605248	0.94998	0	0.10258	1.07369	0.500119	0.836206
10564|339.1399|0.74			10564|339.1399|0.74	pos		0	0.863087	1.81893	0.0352514	0.500931	0	0.3601	1.28351	0.370121	0.786667	0	-0.502987	-1.41714	0.198359	0.504958	0	0.309146	1.23897	0.487402	0.916479	0	-0.378242	-1.29976	0.404398	0.950825	0	-0.687388	-1.61037	0.133418	0.600463
10566|656.2602|3.95			10566|656.2602|3.95	neg		0	-0.0318042	-1.02229	0.887922	0.983125	0	-0.0801239	-1.05711	0.726556	0.930034	0	-0.0483198	-1.03406	0.827531	0.928404	0	-0.435995	-1.35284	0.0914715	0.629542	0	-0.179493	-1.13249	0.473968	0.936013	0	0.256502	1.19458	0.30771	0.714402
10567|337.0465|1.21			10567|337.0465|1.21	neg		0	-0.504914	-1.41904	0.0553551	0.538463	0	0.191151	1.14167	0.467556	0.810506	0	0.696065	1.62008	0.0104949	0.110555	0	-0.33441	-1.26086	0.306607	0.779637	0	0.0868387	1.06204	0.789448	0.981475	0	0.421249	1.33909	0.206573	0.611824
10568|310.0867|2.08			10568|310.0867|2.08	pos		0	-0.000733501	-1.00051	0.995007	0.996096	0	0.0788618	1.05618	0.502104	0.85795	0	0.0795953	1.05672	0.498154	0.773948	0	-0.0678533	-1.04816	0.653897	0.941495	0	-0.00421842	-1.00293	0.977738	0.994149	0	0.0636349	1.0451	0.674092	0.914826
10568|622.5450|0.62			10568|622.5450|0.62	neg		0	0.212159	1.15842	0.184997	0.742864	0	-0.112769	-1.0813	0.478142	0.816162	0	-0.324928	-1.2526	0.0449083	0.236954	0	0.273706	1.20891	0.0589513	0.601325	0	0.0656483	1.04656	0.644285	0.961389	0	-0.208058	-1.15513	0.147695	0.53539
1057|203.0227|1.09			1057|203.0227|1.09	pos		0	0.626752	1.54408	0.0318503	0.47387	0	0.253914	1.19244	0.374928	0.791252	0	-0.372838	-1.2949	0.194726	0.501899	0	0.791148	1.73045	0.0195523	0.681539	0	0.961599	1.94747	0.00512067	0.586549	0	0.170451	1.12541	0.604466	0.887614
10570|281.1007|6.29			10570|281.1007|6.29	neg		0	-0.411226	-1.32982	0.0992507	0.633799	0	-0.134435	-1.09766	0.579078	0.869252	0	0.276791	1.2115	0.263341	0.565192	0	0.0352173	1.02471	0.931988	0.989547	0	0.0493868	1.03482	0.90474	0.990885	0	0.0141695	1.00987	0.973046	0.995819
10571|209.0812|0.60			10571|209.0812|0.60	neg		0	-0.16331	-1.11985	0.546865	0.9144	0	0.498933	1.41317	0.0891638	0.484929	0	0.662243	1.58254	0.0129909	0.123789	0	0.150218	1.10974	0.528475	0.881383	0	0.0924669	1.06619	0.69737	0.971183	0	-0.0577515	-1.04084	0.804245	0.95131
10579|762.6194|0.57			10579|762.6194|0.57	neg		0	-0.0333334	-1.02337	0.858375	0.976544	0	-0.0793855	-1.05657	0.671238	0.907657	0	-0.0460521	-1.03244	0.809999	0.92188	0	-0.244948	-1.18505	0.217426	0.741455	0	-0.258927	-1.19659	0.17616	0.840757	0	-0.0139794	-1.00974	0.939143	0.985836
1058|583.4737|8.95			1058|583.4737|8.95	neg		0	0.0730503	1.05194	0.806395	0.971775	0	0.148948	1.10876	0.617633	0.885754	0	0.0758977	1.05402	0.799012	0.918055	0	-0.063527	-1.04502	0.857834	0.971974	0	-0.0616353	-1.04365	0.862022	0.986299	0	0.00189167	1.00131	0.995743	0.998307
10580|275.0449|2.11			10580|275.0449|2.11	neg		0	0.0748738	1.05327	0.700868	0.956839	0	0.249385	1.1887	0.204249	0.641574	0	0.174511	1.12858	0.372253	0.667681	0	0.0392543	1.02758	0.823324	0.96116	0	0.167373	1.12301	0.343424	0.890062	0	0.128119	1.09287	0.467383	0.823576
10581|383.2640|4.92			10581|383.2640|4.92	pos		0	0.316148	1.245	0.26654	0.776831	0	0.00883557	1.00614	0.975019	0.994584	0	-0.307312	-1.2374	0.311448	0.623902	0	0.14264	1.10392	0.824182	0.973929	0	0.194817	1.14458	0.761674	0.97749	0	0.0521774	1.03683	0.940456	0.986554
10583|315.0517|0.95			10583|315.0517|0.95	pos		0	-0.0481745	-1.03396	0.850712	0.956629	0	-0.138199	-1.10053	0.596913	0.894685	0	-0.0900245	-1.06439	0.718943	0.885374	0	-0.318738	-1.24724	0.164159	0.807819	0	-0.195991	-1.14551	0.397228	0.950825	0	0.122747	1.08881	0.587568	0.884563
10587|956.5995|5.77			10587|956.5995|5.77	pos		0	0.460064	1.3756	0.126071	0.672624	0	-0.113781	-1.08206	0.696387	0.924475	0	-0.573845	-1.48849	0.0618946	0.286028	0	4.82547e-05	1.00003	0.999872	0.999999	0	-0.193081	-1.1432	0.567407	0.974488	0	-0.19313	-1.14324	0.562117	0.874484
10588|585.8609|0.62			10588|585.8609|0.62	neg		0	-0.102122	-1.07335	0.653463	0.947935	0	-0.137294	-1.09984	0.546467	0.856966	0	-0.0351724	-1.02468	0.876999	0.950546	0	0.0878387	1.06278	0.690666	0.92297	0	-0.169647	-1.12478	0.418175	0.920187	0	-0.257485	-1.19539	0.239935	0.650338
1059|997.6248|7.35			1059|997.6248|7.35	pos		0	-0.603203	-1.51909	0.0637739	0.607674	0	-0.568822	-1.48331	0.0755359	0.456207	0	0.0343803	1.02412	0.914292	0.968721	0	-0.153376	-1.11217	0.741258	0.959269	0	0.21447	1.16028	0.644481	0.97749	0	0.367846	1.29042	0.42975	0.830229
10590|283.2278|7.42			10590|283.2278|7.42	neg		0	-0.112776	-1.08131	0.608564	0.931285	0	0.224777	1.1686	0.293568	0.705157	0	0.337553	1.26361	0.129636	0.401352	0	0.0850505	1.06072	0.72908	0.934841	0	0.237512	1.17896	0.343624	0.890062	0	0.152461	1.11146	0.535329	0.853209
10590|378.1395|1.25			10590|378.1395|1.25	pos		0	-0.0377653	-1.02652	0.871488	0.962476	0	0.105168	1.07562	0.675309	0.919004	0	0.142934	1.10415	0.569489	0.808701	0	0.420593	1.33848	0.189295	0.820893	0	-0.508736	-1.4228	0.119716	0.895337	0	-0.929329	-1.90439	0.00582027	0.188464
10596|364.0261|0.95			10596|364.0261|0.95	neg		0	-0.157002	-1.11497	0.552035	0.91725	0	0.365158	1.28802	0.196661	0.638688	0	0.522159	1.4361	0.0638174	0.285274	0	-0.218865	-1.16382	0.438824	0.848553	0	-0.404823	-1.32393	0.14916	0.827353	0	-0.185957	-1.13757	0.50343	0.838049
10596|734.5264|6.21			10596|734.5264|6.21	pos		0	0.173996	1.12818	0.532307	0.869355	0	-0.193817	-1.14379	0.479872	0.852219	0	-0.367812	-1.29039	0.19039	0.496316	0	-0.304996	-1.23542	0.443206	0.907664	0	0.0310854	1.02178	0.941289	0.992343	0	0.336081	1.26232	0.420372	0.827198
Accurate mass (&amp;lt;7ppm) MS/MS spectrum of unknown detected in human plasma (m-H)	Accurate mass (&amp;lt;7ppm) MS/MS spectrum of unknown detected in human plasma (m-H)	Accurate mass (&amp;lt;7ppm) MS/MS spectrum of unknown detected in human plasma (m-H)	106|507.2236|6.78	neg		0	0.0618913	1.04383	0.925808	0.986653	0	0.798723	1.73956	0.232982	0.663527	0	0.736832	1.66651	0.270669	0.572215	0	0.020915	1.0146	0.974836	0.995073	0	-1.00821	-2.01142	0.133298	0.823278	0	-1.02913	-2.04079	0.125631	0.502129
N-(Octadecanoyl)sphing-4-enine-1-phosphocholine	N-(Octadecanoyl)sphing-4-enine-1-phosphocholine	N-(Octadecanoyl)sphing-4-enine-1-phosphocholine	106|731.6065|13.01	pos		0	-0.166132	-1.12205	0.355829	0.811329	0	-0.0435757	-1.03067	0.80785	0.963104	0	0.122556	1.08866	0.494898	0.771513	0	0.0381279	1.02678	0.83196	0.973929	0	0.32736	1.25472	0.0734981	0.895337	0	0.289232	1.22199	0.112424	0.567513
1060|481.2618|4.38			1060|481.2618|4.38	pos		0	-0.293106	-1.22527	0.163665	0.709792	0	-0.00383721	-1.00266	0.985302	0.997737	0	0.289268	1.22202	0.169139	0.472917	0	0.197817	1.14696	0.762932	0.962299	0	0.659069	1.57906	0.325194	0.945449	0	0.461251	1.37674	0.489888	0.851633
10600|351.2337|6.54			10600|351.2337|6.54	pos		0	-0.203084	-1.15116	0.118594	0.659658	0	-0.0360998	-1.02534	0.778792	0.951543	0	0.166984	1.12271	0.197558	0.504556	0	-0.20076	-1.1493	0.286778	0.88396	0	0.0529409	1.03738	0.77751	0.97749	0	0.253701	1.19226	0.179888	0.644879
10605|297.0702|0.88			10605|297.0702|0.88	neg		0	0.0181219	1.01264	0.977584	0.995697	0	1.95968	3.88977	0.00347467	0.106123	1	1.94156	3.84122	0.00219059	0.0485971	0	0.447764	1.36392	0.309888	0.781554	0	0.211555	1.15794	0.557311	0.948518	0	-0.236208	-1.17789	0.583049	0.867852
10606|267.9496|1.04			10606|267.9496|1.04	neg		0	0.00215998	1.0015	0.981939	0.995697	0	0.0670318	1.04756	0.483492	0.819358	0	0.0648718	1.04599	0.497625	0.745926	0	0.137636	1.1001	0.306065	0.779637	0	0.0619034	1.04384	0.643708	0.961389	0	-0.0757326	-1.0539	0.571728	0.865765
10607|314.7790|0.52			10607|314.7790|0.52	pos		0	0.0314366	1.02203	0.827393	0.95387	0	-0.15619	-1.11434	0.281467	0.719894	0	-0.187627	-1.13889	0.196924	0.504367	0	0.15267	1.11162	0.261749	0.875424	0	0.0989515	1.07099	0.465172	0.960474	0	-0.0537183	-1.03794	0.691126	0.917448
10608|402.6902|0.63			10608|402.6902|0.63	neg		0	-0.0644844	-1.04571	0.718025	0.960328	0	-0.20686	-1.15417	0.249726	0.675444	0	-0.142376	-1.10372	0.426529	0.705257	0	-0.0490597	-1.03459	0.768531	0.94741	0	-0.316032	-1.2449	0.0629266	0.700523	0	-0.266973	-1.20328	0.114175	0.480795
1061|992.5575|10.86			1061|992.5575|10.86	pos		0	-0.0488219	-1.03442	0.882931	0.968103	0	-0.440081	-1.35668	0.188352	0.634277	0	-0.391259	-1.31154	0.241301	0.562166	0	0.24203	1.18266	0.376932	0.907198	0	0.0162861	1.01135	0.952384	0.992941	0	-0.225744	-1.16938	0.409613	0.818555
10614|592.4020|9.15			10614|592.4020|9.15	neg		0	0.0218484	1.01526	0.933241	0.986653	0	0.0247999	1.01734	0.924249	0.982755	0	0.00295148	1.00205	0.99058	0.99654	0	0.151818	1.11097	0.69962	0.927399	0	0.354455	1.2785	0.39084	0.910997	0	0.202637	1.1508	0.595043	0.871647
10624|513.7923|0.64			10624|513.7923|0.64	neg		0	-0.133523	-1.09697	0.673981	0.9526	0	0.163476	1.11998	0.567157	0.863795	0	0.296999	1.22859	0.329006	0.633114	0	-0.10014	-1.07188	0.72676	0.934841	0	0.0705662	1.05013	0.786552	0.981475	0	0.170706	1.12561	0.545838	0.853397
10628|801.2417|2.17			10628|801.2417|2.17	neg		0	-0.112328	-1.08097	0.585455	0.923759	0	0.368065	1.29062	0.0783038	0.460494	0	0.480393	1.39512	0.023059	0.167638	0	-0.344416	-1.26964	0.0634644	0.605279	0	0.216048	1.16155	0.238812	0.869072	0	0.560464	1.47474	0.0033742	0.106439
1063|382.2210|8.45			1063|382.2210|8.45	neg		0	0.371722	1.2939	0.446002	0.887298	0	0.26874	1.20476	0.566009	0.863795	0	-0.102982	-1.07399	0.839503	0.934609	0	0.47827	1.39307	0.124966	0.661973	0	-0.0700012	-1.04972	0.818982	0.983368	0	-0.548271	-1.46233	0.0869768	0.440908
1063|495.2412|4.41			1063|495.2412|4.41	pos		0	-0.0607188	-1.04299	0.799749	0.941702	0	0.299523	1.23074	0.2077	0.657359	0	0.360242	1.28364	0.136822	0.424867	0	-0.0825317	-1.05887	0.790982	0.968226	0	0.89609	1.86102	0.00767367	0.615932	0	0.978622	1.97058	0.00339163	0.166309
10638|501.1947|8.91			10638|501.1947|8.91	neg		0	0.757694	1.69079	0.00925487	0.331915	0	0.653653	1.57315	0.00865029	0.159229	0	-0.104041	-1.07478	0.692069	0.862443	0	-0.0995816	-1.07146	0.701775	0.927399	0	-0.155213	-1.11359	0.551259	0.946648	0	-0.0556315	-1.03931	0.833378	0.96001
Palmitoyl-L-carnitine	Palmitoyl-L-carnitine	Palmitoyl-L-carnitine	1064|400.3422|9.01	pos	11953816	0	-0.0113926	-1.00793	0.96168	0.990884	0	-0.199504	-1.1483	0.401881	0.813094	0	-0.188111	-1.13927	0.429108	0.731442	0	-0.00937087	-1.00652	0.967164	0.995573	0	-0.145083	-1.10579	0.524841	0.964894	0	-0.135712	-1.09864	0.551846	0.87357
Oleic acid.14	Oleic acid	Oleic acid	1064|498.2897|6.10	neg	445639	0	-0.0552733	-1.03906	0.923676	0.986653	0	0.599635	1.51533	0.30138	0.710731	0	0.654908	1.57452	0.259524	0.561811	0	0.514291	1.42829	0.400993	0.830141	0	0.343088	1.26847	0.57445	0.949203	0	-0.171204	-1.126	0.779037	0.939884
Lithocholic acid	Lithocholic acid	Lithocholic acid	10640|375.2904|7.89	neg	9903	0	0.154156	1.11277	0.711931	0.959912	0	-0.36805	-1.29061	0.387165	0.76502	0	-0.522206	-1.43615	0.206541	0.504347	0	-0.401958	-1.3213	0.261173	0.756412	0	-0.833724	-1.78228	0.0231452	0.481033	0	-0.431766	-1.34888	0.228037	0.635854
10649|594.2627|1.79			10649|594.2627|1.79	neg		0	0.501807	1.41599	0.314148	0.835279	0	0.258781	1.19647	0.649565	0.898274	0	-0.243026	-1.18347	0.655453	0.840376	0	1.1228	2.17769	0.0270725	0.546727	0	0.153157	1.112	0.750777	0.97778	0	-0.969643	-1.95836	0.054293	0.369571
1065|579.5002|9.86			1065|579.5002|9.86	neg		0	-0.458361	-1.37398	0.067081	0.56946	0	-0.371972	-1.29412	0.134923	0.569594	0	0.0863889	1.06171	0.725483	0.880013	0	0.104286	1.07496	0.733212	0.935142	0	-0.403707	-1.3229	0.198459	0.843195	0	-0.507993	-1.42207	0.107547	0.469345
10652|583.3132|5.95			10652|583.3132|5.95	neg		0	-0.128821	-1.0934	0.738736	0.963894	0	-0.342462	-1.26792	0.376963	0.761721	0	-0.213641	-1.15961	0.580562	0.7919	0	-0.13185	-1.0957	0.745222	0.936645	0	0.762975	1.69699	0.06499	0.71062	0	0.894825	1.85938	0.0316206	0.299546
10653|581.2975|5.95			10653|581.2975|5.95	neg		0	-0.119398	-1.08628	0.756917	0.96436	0	-0.332806	-1.25946	0.389889	0.766241	0	-0.213407	-1.15942	0.580521	0.7919	0	-0.0140307	-1.00977	0.972065	0.995073	0	0.849558	1.80195	0.0385265	0.60335	0	0.863589	1.81956	0.035576	0.312133
10655|493.2550|9.15			10655|493.2550|9.15	neg		0	0.285154	1.21854	0.229334	0.781034	0	-0.0466431	-1.03286	0.862572	0.967866	0	-0.331797	-1.25858	0.217334	0.517976	0	-0.0867909	-1.06201	0.746269	0.936645	0	-0.258592	-1.19631	0.30806	0.888118	0	-0.171801	-1.12646	0.496	0.834945
10656|308.0962|3.73			10656|308.0962|3.73	neg		0	-0.00787426	-1.00547	0.978724	0.995697	0	0.159405	1.11683	0.649632	0.898274	0	0.167279	1.12294	0.629136	0.822122	0	-0.0619103	-1.04385	0.898285	0.979706	0	-0.376456	-1.29815	0.409898	0.915987	0	-0.314546	-1.24362	0.490348	0.832693
10657|281.1384|5.82			10657|281.1384|5.82	pos		0	0.126258	1.09146	0.685042	0.908574	0	-0.409885	-1.32858	0.214197	0.666632	0	-0.536143	-1.45009	0.106314	0.374918	0	0.120588	1.08718	0.676483	0.943938	0	-0.100327	-1.07202	0.732583	0.97749	0	-0.220916	-1.16547	0.452974	0.83665
10664|615.6124|0.57			10664|615.6124|0.57	neg		0	-0.190173	-1.1409	0.140978	0.701335	0	-0.161968	-1.11881	0.234654	0.665725	0	0.0282049	1.01974	0.824305	0.927427	0	-0.00123819	-1.00086	0.994987	0.999007	0	-0.254159	-1.19264	0.192647	0.841073	0	-0.252921	-1.19162	0.194728	0.598305
17,20-Dimethylprostaglandin F1.alpha.	17,20-Dimethylprostaglandin F1.alpha.	17,20-Dimethylprostaglandin F1.alpha.	1067|365.2694|8.27	neg		0	-0.52159	-1.43554	0.0146948	0.353099	0	-0.125981	-1.09125	0.543671	0.854857	0	0.395609	1.3155	0.0607818	0.27807	0	0.211712	1.15806	0.404669	0.832953	0	-0.274956	-1.20996	0.28043	0.879938	0	-0.486668	-1.4012	0.0594876	0.383409
10670|518.3327|6.11			10670|518.3327|6.11	pos		0	-0.264643	-1.20134	0.347074	0.805674	0	-0.0934219	-1.0669	0.738923	0.940977	0	0.171222	1.12601	0.541868	0.80066	0	0.152591	1.11156	0.604203	0.935111	0	-0.276165	-1.21097	0.349799	0.945449	0	-0.428755	-1.34607	0.149362	0.622793
10670|566.6804|0.57			10670|566.6804|0.57	neg		0	0.0211397	1.01476	0.847403	0.974908	0	-0.146841	-1.10714	0.211004	0.645529	0	-0.167981	-1.12349	0.153654	0.442526	0	0.36039	1.28377	0.0198149	0.546727	0	0.181837	1.13433	0.218125	0.856213	0	-0.178552	-1.13175	0.243561	0.65116
10671|516.3380|6.11			10671|516.3380|6.11	pos		0	-0.23202	-1.17448	0.385792	0.823909	0	-0.0980816	-1.07035	0.713014	0.932538	0	0.133938	1.09729	0.615689	0.835219	0	0.409407	1.32814	0.198388	0.832815	0	-0.111811	-1.08058	0.71875	0.97749	0	-0.521218	-1.43517	0.103518	0.562686
10671|565.6818|0.57			10671|565.6818|0.57	neg		0	0.081712	1.05827	0.486674	0.899822	0	-0.180797	-1.13351	0.127938	0.556435	0	-0.262509	-1.19956	0.029452	0.189429	0	0.295392	1.22722	0.0430498	0.562457	0	0.0803776	1.05729	0.580246	0.949203	0	-0.215014	-1.16072	0.150371	0.536257
10672|567.6790|0.57			10672|567.6790|0.57	neg		0	0.039397	1.02768	0.750334	0.964004	0	-0.145727	-1.10629	0.25238	0.675444	0	-0.185124	-1.13691	0.147998	0.435472	0	0.207513	1.1547	0.152546	0.689909	0	0.10537	1.07577	0.454226	0.933352	0	-0.102143	-1.07337	0.476743	0.829407
10674|283.1187|5.68			10674|283.1187|5.68	neg		0	0.223813	1.16782	0.253986	0.796745	0	0.0511454	1.03609	0.793017	0.949715	0	-0.172668	-1.12714	0.377504	0.671142	0	0.0578478	1.04091	0.795681	0.954961	0	-0.127938	-1.09273	0.567431	0.949203	0	-0.185786	-1.13744	0.407271	0.792221
10674|367.1065|6.85			10674|367.1065|6.85	pos		0	0.0452643	1.03187	0.836406	0.954374	0	-0.379846	-1.3012	0.0878575	0.483347	0	-0.425111	-1.34268	0.0570359	0.271106	0	0.166608	1.12242	0.541777	0.927663	0	-0.177462	-1.13089	0.51589	0.964774	0	-0.34407	-1.26933	0.210721	0.670577
10675|217.9915|1.15			10675|217.9915|1.15	neg		0	-0.103234	-1.07418	0.719604	0.960417	0	0.397989	1.31767	0.170432	0.613931	0	0.501223	1.41541	0.0813862	0.323356	0	-0.777053	-1.71363	0.0147016	0.546727	0	0.111023	1.07999	0.712772	0.971977	0	0.888076	1.85071	0.00651484	0.140602
10676|217.9915|1.15			10676|217.9915|1.15	neg		0	-0.103234	-1.07418	0.719604	0.960417	0	0.397989	1.31767	0.170432	0.613931	0	0.501223	1.41541	0.0813862	0.323356	0	-0.777053	-1.71363	0.0147016	0.546727	0	0.111023	1.07999	0.712772	0.971977	0	0.888076	1.85071	0.00651484	0.140602
Spectral Match to N-Stearoyl-4-sphingenyl-1-O-phosphorylcholine from NIST14	Spectral Match to N-Stearoyl-4-sphingenyl-1-O-phosphorylcholine from NIST14	N-Stearoyl-4-sphingenyl-1-O-phosphorylcholine	1068|753.5883|13.13	pos		0	-0.181065	-1.13372	0.282186	0.778173	0	0.0364293	1.02557	0.827714	0.966853	0	0.217494	1.16271	0.197618	0.504556	0	0.0236355	1.01652	0.899334	0.981609	0	0.362969	1.28607	0.0569572	0.871993	0	0.339334	1.26517	0.0744029	0.499291
10684|525.0540|1.15			10684|525.0540|1.15	neg		0	0.126268	1.09147	0.660249	0.947935	0	0.521057	1.43501	0.0742464	0.448364	0	0.394789	1.31475	0.173131	0.463748	0	-0.36558	-1.2884	0.124205	0.66159	0	0.439514	1.35615	0.0661234	0.715703	0	0.805094	1.74726	0.00123452	0.0636592
10685|524.0440|1.15			10685|524.0440|1.15	neg		0	0.126268	1.09147	0.660221	0.947935	0	0.520699	1.43465	0.0744134	0.448364	0	0.394432	1.31442	0.173475	0.464384	0	-0.36558	-1.2884	0.124205	0.66159	0	0.439514	1.35615	0.0661234	0.715703	0	0.805094	1.74726	0.00123452	0.0636592
10687|192.0623|1.00			10687|192.0623|1.00	neg		0	0.025182	1.01761	0.775319	0.96865	0	-0.0787554	-1.05611	0.373851	0.759078	0	-0.103937	-1.0747	0.241997	0.543455	0	-0.00449666	-1.00312	0.96575	0.993863	0	0.0887944	1.06348	0.398394	0.912745	0	0.093291	1.0668	0.375138	0.767083
1069|161.0458|8.10			1069|161.0458|8.10	neg		0	0.386689	1.30739	0.188625	0.744556	0	0.491045	1.40546	0.0919963	0.490677	0	0.104356	1.07501	0.709879	0.873685	0	-0.616089	-1.53271	0.107066	0.642503	0	-0.402278	-1.32159	0.279864	0.879938	0	0.213811	1.15975	0.563648	0.861677
1069|568.3398|7.42			1069|568.3398|7.42	pos		0	0.187005	1.1384	0.235811	0.772892	0	-0.0332879	-1.02334	0.831683	0.968667	0	-0.220293	-1.16497	0.163734	0.465268	0	0.284817	1.21826	0.207537	0.840278	0	0.0886188	1.06335	0.692607	0.97749	0	-0.196198	-1.14568	0.383067	0.796627
10695|169.9899|0.80			10695|169.9899|0.80	neg		0	0.141315	1.10291	0.677276	0.954296	0	-0.209014	-1.1559	0.538628	0.85353	0	-0.35033	-1.27485	0.304465	0.606555	0	0.28117	1.21518	0.302553	0.779637	0	-0.115974	-1.08371	0.669106	0.966698	0	-0.397143	-1.3169	0.147707	0.53539
10695|201.0546|7.11			10695|201.0546|7.11	pos		0	0.403071	1.32232	0.439113	0.841071	0	-0.450541	-1.36655	0.297555	0.732506	0	-0.853611	-1.80702	0.129592	0.415231	0	-0.019063	-1.0133	0.971123	0.996026	0	0.725569	1.65355	0.237803	0.927759	0	0.744632	1.67555	0.226156	0.683388
10699|587.1420|3.95			10699|587.1420|3.95	neg		0	0.0341514	1.02395	0.808538	0.971775	0	-0.076033	-1.05412	0.590019	0.875265	0	-0.110184	-1.07937	0.435683	0.708893	0	-0.0384012	-1.02698	0.834774	0.96592	0	0.194852	1.14461	0.292798	0.884477	0	0.233253	1.17548	0.20913	0.613253
107|604.3629|7.71			107|604.3629|7.71	neg		0	0.123025	1.08902	0.453291	0.889958	0	-0.309563	-1.23933	0.0631633	0.420791	0	-0.432588	-1.34965	0.0106597	0.110591	0	-0.285896	-1.21917	0.159669	0.69399	0	-0.486709	-1.40124	0.0189806	0.47578	0	-0.200813	-1.14935	0.320568	0.726774
1070|342.2283|8.26			1070|342.2283|8.26	neg		0	-0.339586	-1.26539	0.404915	0.86567	0	0.399447	1.319	0.327918	0.728678	0	0.739032	1.66906	0.0737111	0.308256	0	-0.17193	-1.12656	0.624732	0.909002	0	0.183147	1.13536	0.608435	0.949994	0	0.355078	1.27905	0.322605	0.727219
10704|331.0525|0.53			10704|331.0525|0.53	pos		0	-0.175461	-1.12933	0.44667	0.841071	0	0.116155	1.08384	0.623446	0.901193	0	0.291616	1.22401	0.239981	0.560876	0	0.0379622	1.02666	0.830859	0.973929	0	0.38986	1.31027	0.0703782	0.895337	0	0.351898	1.27624	0.0796805	0.508552
10707|267.1236|5.61			10707|267.1236|5.61	neg		0	0.68572	1.6085	0.170399	0.730167	0	0.113746	1.08203	0.809195	0.956082	0	-0.571974	-1.48656	0.237535	0.538839	0	-0.516688	-1.43067	0.223886	0.743532	0	-0.279394	-1.21368	0.522401	0.94512	0	0.237294	1.17878	0.580888	0.866449
10709|391.1461|0.65			10709|391.1461|0.65	pos		0	-0.329132	-1.25626	0.281386	0.778173	0	0.0141689	1.00987	0.96222	0.993414	0	0.343301	1.26866	0.261448	0.587777	0	-0.312953	-1.24225	0.219199	0.840545	0	-0.0417675	-1.02937	0.866519	0.983122	0	0.271186	1.2068	0.285991	0.743395
10709|482.9438|0.59			10709|482.9438|0.59	neg		0	0.131206	1.09521	0.550241	0.916889	0	-0.299487	-1.23071	0.190926	0.635298	0	-0.430693	-1.34788	0.0548831	0.262737	0	-0.0255771	-1.01789	0.823308	0.96116	0	0.14812	1.10812	0.200121	0.844681	0	0.173697	1.12795	0.128029	0.503104
10710|318.0649|4.83			10710|318.0649|4.83	pos		0	0.242428	1.18298	0.610052	0.897339	0	0.551522	1.46563	0.210319	0.662451	0	0.309093	1.23893	0.507659	0.779235	0	0.0377209	1.02649	0.92731	0.985755	0	-0.718365	-1.64532	0.0786389	0.895337	0	-0.756086	-1.6889	0.0586037	0.445903
10720|219.1340|0.76			10720|219.1340|0.76	pos		0	0.152321	1.11136	0.654159	0.902625	0	0.733137	1.66225	0.0351711	0.325392	0	0.580816	1.49569	0.0968675	0.356675	0	-0.111474	-1.08033	0.680369	0.945028	0	-0.501718	-1.4159	0.0844727	0.895337	0	-0.390244	-1.31061	0.176585	0.63884
10720|495.2037|5.65			10720|495.2037|5.65	neg		0	-0.424453	-1.34206	0.310784	0.835279	0	-0.704007	-1.62902	0.140625	0.581307	0	-0.279554	-1.21382	0.549258	0.774244	0	0.231058	1.1737	0.489123	0.865635	0	-1.07388	-2.10509	0.0223739	0.479151	0	-1.30494	-2.47074	0.00562531	0.133494
10721|465.2678|10.36			10721|465.2678|10.36	neg		0	-0.278808	-1.21319	0.408483	0.86821	0	-0.0241475	-1.01688	0.940986	0.986576	0	0.254661	1.19306	0.427648	0.705341	0	-0.264474	-1.2012	0.45417	0.855574	0	0.353358	1.27753	0.333607	0.888118	0	0.617832	1.53457	0.0788674	0.424309
10722|419.0498|1.21			10722|419.0498|1.21	neg		0	-0.575436	-1.49013	0.00786044	0.316566	0	0.0168733	1.01176	0.93414	0.985194	0	0.592309	1.50766	0.00635325	0.0849222	0	-0.330057	-1.25706	0.240414	0.752134	0	-0.055643	-1.03932	0.841933	0.98398	0	0.274414	1.2095	0.327886	0.731185
10723|442.2029|9.60			10723|442.2029|9.60	neg		0	0.0611966	1.04333	0.812457	0.971775	0	-0.47733	-1.39217	0.0690639	0.438944	0	-0.538527	-1.45249	0.0382361	0.217451	0	0.171628	1.12633	0.537883	0.885521	0	0.326588	1.25404	0.243793	0.870963	0	0.15496	1.11339	0.571515	0.865765
10726|274.9490|1.21			10726|274.9490|1.21	neg		0	-0.629709	-1.54725	0.0255539	0.414783	0	0.0531108	1.0375	0.835666	0.960854	0	0.682819	1.60527	0.0174657	0.145556	0	-0.489214	-1.40368	0.234042	0.745858	0	-0.518425	-1.43239	0.188439	0.841073	0	-0.0292101	-1.02045	0.943689	0.987271
10727|192.0737|0.50			10727|192.0737|0.50	pos		0	-0.290741	-1.22327	0.28325	0.778173	0	-0.228976	-1.172	0.39696	0.808499	0	0.061765	1.04374	0.81594	0.930782	0	-0.191244	-1.14175	0.446581	0.907664	0	0.122223	1.08841	0.631531	0.97749	0	0.313467	1.24269	0.222049	0.678194
10729|363.1148|3.90			10729|363.1148|3.90	neg		0	0.018803	1.01312	0.954581	0.990235	0	1.17035	2.25066	0.000846228	0.0526933	1	1.15154	2.22152	0.00100416	0.0296743	0	-0.185337	-1.13708	0.374483	0.819019	0	0.065049	1.04612	0.750289	0.97778	0	0.250386	1.18953	0.23195	0.639144
1073|295.2641|8.23			1073|295.2641|8.23	neg		0	0.573237	1.48786	0.0250479	0.414783	0	-0.424047	-1.34169	0.0934711	0.492774	-1	-0.997283	-1.99624	0.000203584	0.0105517	0	0.0222452	1.01554	0.951854	0.992975	0	-0.137698	-1.10015	0.70881	0.971479	0	-0.159943	-1.11724	0.659211	0.900593
10730|469.0901|2.48			10730|469.0901|2.48	neg		0	0.028816	1.02017	0.935924	0.987018	0	-0.0700636	-1.04976	0.845093	0.964058	0	-0.0988796	-1.07094	0.782795	0.909573	0	-0.557476	-1.47169	0.131746	0.668762	0	0.0395291	1.02778	0.913711	0.992557	0	0.597005	1.51257	0.107195	0.468744
10733|338.2386|6.99			10733|338.2386|6.99	pos		0	0.470123	1.38523	0.155778	0.69884	0	-0.392049	-1.31226	0.241949	0.687243	0	-0.862172	-1.81777	0.0122246	0.114138	0	-0.245843	-1.18579	0.469715	0.907664	0	-0.703595	-1.62856	0.0459829	0.848809	0	-0.457751	-1.3734	0.188408	0.651375
10735|361.1647|0.77			10735|361.1647|0.77	pos		0	-0.0190602	-1.0133	0.937847	0.985823	0	-0.654706	-1.57429	0.0108509	0.186637	0	-0.635645	-1.55363	0.0132109	0.11851	0	-0.0344948	-1.0242	0.893898	0.981609	0	0.319536	1.24793	0.220485	0.918853	0	0.35403	1.27813	0.175432	0.638712
10739|388.2207|4.26			10739|388.2207|4.26	pos		0	0.0420773	1.0296	0.779913	0.936776	0	0.0261212	1.01827	0.860187	0.977308	0	-0.0159561	-1.01112	0.915581	0.969065	0	-0.0376111	-1.02641	0.825503	0.973929	0	-0.205971	-1.15346	0.239281	0.927759	0	-0.16836	-1.12378	0.326478	0.764561
10740|313.2738|7.46			10740|313.2738|7.46	pos		0	-0.0229186	-1.01601	0.927192	0.984878	0	0.118832	1.08586	0.591321	0.894685	0	0.14175	1.10324	0.549382	0.802228	0	-0.135348	-1.09836	0.595025	0.934645	0	0.174806	1.12881	0.477917	0.960474	0	0.310155	1.23984	0.200593	0.666705
10740|506.1417|3.94			10740|506.1417|3.94	neg		0	-0.292558	-1.22481	0.153311	0.715949	0	-0.113415	-1.08179	0.608234	0.882021	0	0.179143	1.13221	0.356189	0.653232	0	-0.321965	-1.25003	0.152636	0.689909	0	-0.00696459	-1.00484	0.973177	0.99521	0	0.315001	1.24401	0.182432	0.580427
10742|231.9317|0.78			10742|231.9317|0.78	neg		0	0.0189344	1.01321	0.941786	0.988463	0	-0.56271	-1.47704	0.03412	0.321474	0	-0.581644	-1.49655	0.0287802	0.188575	0	0.291614	1.22401	0.182868	0.708075	0	0.201997	1.15029	0.353693	0.8967	0	-0.0896175	-1.06409	0.679546	0.908697
10743|179.0307|2.58			10743|179.0307|2.58	neg		0	-0.330542	-1.25749	0.257223	0.797706	0	-0.302271	-1.23308	0.29963	0.710272	0	0.0282708	1.01979	0.922279	0.970449	0	0.134204	1.09749	0.682287	0.921004	0	-0.114212	-1.08238	0.727498	0.973047	0	-0.248416	-1.1879	0.449664	0.812819
10748|505.3725|10.47			10748|505.3725|10.47	neg		0	0.443314	1.35972	0.348288	0.846197	0	0.255766	1.19397	0.623884	0.888222	0	-0.187548	-1.13883	0.74999	0.892769	0	-0.334502	-1.26094	0.313837	0.781554	0	0.411232	1.32982	0.217195	0.856213	0	0.745734	1.67683	0.0288611	0.292576
1075|151.1131|6.26			1075|151.1131|6.26	neg		0	-0.0205993	-1.01438	0.977888	0.995697	0	1.25971	2.39447	0.0949373	0.49302	0	1.28031	2.42891	0.0898096	0.341037	0	0.381146	1.30238	0.58224	0.894884	0	-0.167341	-1.12299	0.808887	0.983368	0	-0.548488	-1.46255	0.429411	0.803272
10750|422.9902|0.59			10750|422.9902|0.59	neg		0	-0.0444193	-1.03127	0.820735	0.973227	0	-0.520672	-1.43462	0.0130479	0.196252	0	-0.476252	-1.39113	0.0224327	0.164472	0	-0.0626281	-1.04437	0.627792	0.909498	0	0.0102003	1.0071	0.936978	0.99521	0	0.0728284	1.05178	0.573068	0.866002
10751|731.0356|1.04			10751|731.0356|1.04	neg		0	-0.0413428	-1.02907	0.656027	0.947935	0	-0.00428254	-1.00297	0.963162	0.992387	0	0.0370603	1.02602	0.689635	0.860978	0	0.10286	1.0739	0.644796	0.912269	0	-0.105526	-1.07589	0.636268	0.960235	0	-0.208385	-1.15539	0.352112	0.750141
10752|104.0575|2.08			10752|104.0575|2.08	pos		0	-0.28387	-1.21746	0.088046	0.63971	0	0.196793	1.14615	0.233305	0.682997	0	0.480663	1.39539	0.00492027	0.0708638	0	-0.138782	-1.10098	0.444112	0.907664	0	0.05269	1.0372	0.770778	0.97749	0	0.191472	1.14193	0.29247	0.746352
10758|450.1882|0.88			10758|450.1882|0.88	neg		0	-0.654572	-1.57415	0.269697	0.810291	0	1.08931	2.12772	0.0491099	0.376028	1	1.74388	3.34935	0.0011401	0.033154	0	-1.04671	-2.06582	0.0278908	0.546727	0	-0.37461	-1.29649	0.422965	0.921075	0	0.672102	1.59339	0.124914	0.500077
10761|338.0635|0.64			10761|338.0635|0.64	neg		0	-0.176124	-1.12984	0.523587	0.910008	0	-0.0255726	-1.01788	0.927191	0.982951	0	0.150552	1.10999	0.57815	0.790582	0	-0.270513	-1.20624	0.406773	0.832953	0	-0.276031	-1.21086	0.38843	0.910997	0	-0.00551819	-1.00383	0.986173	0.996807
10762|293.1143|3.66			10762|293.1143|3.66	neg		0	-0.678396	-1.60036	0.00267568	0.265047	0	0.0249978	1.01748	0.907522	0.97783	1	0.703394	1.62833	0.00191617	0.0442236	0	-0.288599	-1.22145	0.265355	0.758185	0	-0.308742	-1.23863	0.233901	0.863271	0	-0.0201433	-1.01406	0.937599	0.985836
10764|531.2857|10.40			10764|531.2857|10.40	neg		0	-0.279178	-1.2135	0.323826	0.839249	0	0.0562854	1.03979	0.841536	0.962248	0	0.335463	1.26178	0.229643	0.530383	0	0.362464	1.28562	0.169871	0.699664	0	0.106319	1.07648	0.684322	0.967005	0	-0.256145	-1.19428	0.329479	0.732486
10765|210.0773|2.07			10765|210.0773|2.07	neg		0	0.0659478	1.04677	0.659278	0.947935	0	-0.012691	-1.00884	0.932314	0.98457	0	-0.0786389	-1.05602	0.599215	0.804892	0	0.185851	1.13749	0.259503	0.755425	0	0.00951706	1.00662	0.953623	0.99521	0	-0.176334	-1.13001	0.284355	0.693867
10766|612.3136|6.60			10766|612.3136|6.60	neg		0	-0.0360653	-1.02531	0.935132	0.986653	0	0.0709626	1.05042	0.868369	0.968457	0	0.107028	1.07701	0.806277	0.921192	0	0.589082	1.50429	0.234385	0.745858	0	0.549408	1.46348	0.258548	0.874427	0	-0.0396737	-1.02788	0.934446	0.985836
10767|567.3352|5.26			10767|567.3352|5.26	pos		0	0.146542	1.10691	0.413088	0.827176	0	0.027711	1.01939	0.879006	0.980842	0	-0.118831	-1.08585	0.527535	0.794001	0	-0.453936	-1.36977	0.0311118	0.690623	0	0.322502	1.2505	0.127086	0.895337	0	0.776438	1.7129	0.000612284	0.0933478
10770|204.9417|0.77			10770|204.9417|0.77	neg		0	0.0534928	1.03777	0.692201	0.955987	0	-0.18503	-1.13684	0.174769	0.616338	0	-0.238523	-1.17978	0.0821555	0.324836	0	0.0532112	1.03757	0.640411	0.909725	0	-0.199249	-1.1481	0.085072	0.748798	0	-0.25246	-1.19124	0.0307246	0.296995
10778|219.1026|7.10			10778|219.1026|7.10	neg		0	0.411539	1.3301	0.470054	0.893862	0	0.237355	1.17883	0.693717	0.918029	0	-0.174183	-1.12833	0.750699	0.892946	0	-0.316702	-1.24548	0.628369	0.909498	0	0.334541	1.26098	0.668811	0.96661	0	0.651244	1.57052	0.388405	0.776798
1078|367.2120|5.92			1078|367.2120|5.92	neg		0	0.285882	1.21916	0.752652	0.964004	0	2.54533	5.83743	0.00738684	0.151621	0	2.25945	4.7881	0.0128146	0.12315	0	0.503283	1.41744	0.157469	0.693143	0	-0.0204093	-1.01425	0.946315	0.99521	0	-0.523693	-1.43763	0.131527	0.504863
10780|169.0623|0.69			10780|169.0623|0.69	neg		0	-0.239035	-1.1802	0.554889	0.91725	0	-0.382596	-1.30369	0.322302	0.726137	0	-0.143561	-1.10463	0.708759	0.873092	0	-0.224271	-1.16819	0.57834	0.893728	0	0.0837354	1.05976	0.835327	0.983368	0	0.308007	1.238	0.453887	0.815722
10784|342.9818|0.60			10784|342.9818|0.60	neg		0	0.140292	1.10213	0.413178	0.870795	0	-0.386786	-1.30748	0.0327473	0.315655	0	-0.527077	-1.44101	0.00435641	0.0682422	0	0.0338802	1.02376	0.732724	0.935061	0	0.0812931	1.05797	0.414009	0.918991	0	0.0474128	1.03341	0.63293	0.891527
1079|582.3688|7.73			1079|582.3688|7.73	neg		0	0.541441	1.45543	0.324626	0.83991	0	0.184334	1.13629	0.736209	0.933817	0	-0.357107	-1.28085	0.514693	0.756209	0	0.405065	1.32415	0.489627	0.865635	0	0.241652	1.18235	0.679684	0.966913	0	-0.163413	-1.11993	0.77997	0.939884
10792|197.9101|6.45			10792|197.9101|6.45	neg		0	0.551263	1.46537	0.0709237	0.583946	0	-0.592727	-1.50809	0.0452663	0.367167	-1	-1.14399	-2.20991	0.000289574	0.013437	0	-0.584984	-1.50002	0.206403	0.731307	0	-0.374235	-1.29615	0.388617	0.910997	0	0.210749	1.15729	0.660875	0.901509
10795|264.0579|0.76			10795|264.0579|0.76	neg		0	-0.343941	-1.26922	0.297125	0.826644	0	-0.01179	-1.00821	0.971324	0.995642	0	0.332151	1.25889	0.313806	0.61778	0	-0.0443325	-1.03121	0.874728	0.976769	0	-0.038348	-1.02694	0.891522	0.990321	0	0.00598455	1.00416	0.983018	0.996807
10797|350.1388|5.37			10797|350.1388|5.37	pos		0	0.539019	1.45298	0.051212	0.56124	0	-0.00909207	-1.00632	0.974008	0.994584	0	-0.548111	-1.46217	0.0476947	0.248328	0	-0.0109876	-1.00765	0.945103	0.986944	0	-0.214023	-1.15992	0.192519	0.909447	0	-0.203036	-1.15112	0.187714	0.650421
10798|285.0626|0.71			10798|285.0626|0.71	neg		0	0.338074	1.26407	0.247067	0.793676	0	-0.427532	-1.34493	0.144937	0.582693	0	-0.765606	-1.70008	0.0107929	0.111752	0	0.155921	1.11413	0.507848	0.872241	0	-0.113154	-1.08159	0.630428	0.959637	0	-0.269075	-1.20503	0.255448	0.666799
10798|498.4003|7.77			10798|498.4003|7.77	pos		0	0.0356002	1.02498	0.880808	0.96792	0	-0.0447435	-1.0315	0.85053	0.975232	0	-0.0803437	-1.05727	0.735192	0.892573	0	0.178081	1.13138	0.367351	0.907198	0	0.559423	1.47368	0.00638643	0.586549	0	0.381343	1.30255	0.0574141	0.445903
1080|373.2229|7.24			1080|373.2229|7.24	neg		0	0.0804977	1.05738	0.909618	0.984103	0	1.98613	3.96172	0.00738905	0.151621	0	1.90563	3.74672	0.00655773	0.0865969	0	0.755506	1.68822	0.0850497	0.627561	0	0.179144	1.13221	0.692546	0.970268	0	-0.576362	-1.49108	0.171881	0.570186
10803|242.0469|1.40			10803|242.0469|1.40	neg		0	0.0462	1.03254	0.930971	0.986653	0	-0.139934	-1.10185	0.793112	0.949715	0	-0.186134	-1.13771	0.735854	0.885129	0	-0.29479	-1.22671	0.626895	0.909498	0	0.0206766	1.01444	0.973845	0.99521	0	0.315467	1.24441	0.61114	0.880467
10804|381.0762|4.77			10804|381.0762|4.77	neg		0	0.10208	1.07332	0.827412	0.973691	0	-0.474748	-1.38968	0.302441	0.711057	0	-0.576828	-1.49157	0.232046	0.5328	0	-0.6414	-1.55984	0.266136	0.758185	0	-0.664942	-1.5855	0.240712	0.869248	0	-0.0235424	-1.01645	0.962212	0.992536
10807|273.0914|4.40			10807|273.0914|4.40	neg		0	0.242187	1.18278	0.280175	0.816479	0	-0.248646	-1.18809	0.308374	0.71437	0	-0.490833	-1.40526	0.0366586	0.212742	0	-0.0396452	-1.02786	0.746939	0.936645	0	-0.115047	-1.08301	0.358687	0.89972	0	-0.0754016	-1.05365	0.532432	0.853209
10808|683.2391|6.88			10808|683.2391|6.88	pos		0	0.292112	1.22443	0.457866	0.841071	0	-0.209461	-1.15626	0.60686	0.897295	0	-0.501573	-1.41576	0.227369	0.543151	0	0.591391	1.5067	0.0673597	0.74708	0	0.508712	1.42278	0.120212	0.895337	0	-0.0826786	-1.05898	0.800849	0.946787
10809|402.2377|7.11			10809|402.2377|7.11	pos		0	-0.146747	-1.10707	0.395467	0.823909	0	-0.034149	-1.02395	0.840112	0.971197	0	0.112598	1.08117	0.513685	0.785121	0	-0.153626	-1.11236	0.407329	0.907198	0	0.24159	1.1823	0.210788	0.915177	0	0.395216	1.31514	0.0375025	0.379189
10810|622.5444|0.57			10810|622.5444|0.57	neg		0	0.153093	1.11195	0.0732637	0.591867	0	0.016785	1.0117	0.841681	0.962248	0	-0.136308	-1.09909	0.109519	0.370146	0	0.138693	1.10091	0.251595	0.754509	0	-0.0819795	-1.05847	0.495902	0.942521	0	-0.220673	-1.16528	0.0712232	0.40819
10811|622.5441|0.57			10811|622.5441|0.57	neg		0	0.153093	1.11195	0.0732637	0.591867	0	0.016785	1.0117	0.841681	0.962248	0	-0.136308	-1.09909	0.109519	0.370146	0	0.138693	1.10091	0.251595	0.754509	0	-0.0819795	-1.05847	0.495902	0.942521	0	-0.220673	-1.16528	0.0712232	0.40819
10814|461.2515|6.58			10814|461.2515|6.58	pos		0	-0.056732	-1.04011	0.838067	0.9545	0	0.185402	1.13713	0.522087	0.866594	0	0.242134	1.18274	0.416278	0.72105	0	-0.0991269	-1.07113	0.775692	0.962299	0	-0.0156202	-1.01089	0.964975	0.992941	0	0.0835067	1.05959	0.820329	0.954095
10815|283.0078|4.71			10815|283.0078|4.71	pos		0	0.281592	1.21554	0.0573424	0.578163	0	-0.26407	-1.20086	0.0740331	0.448904	0	-0.545662	-1.45969	0.000441865	0.0183776	0	-0.0113279	-1.00788	0.949826	0.986944	0	-0.318179	-1.24676	0.0822584	0.895337	0	-0.306851	-1.237	0.0933855	0.540671
10815|515.7898|0.64			10815|515.7898|0.64	neg		0	-0.247754	-1.18736	0.326455	0.841281	0	0.444404	1.36075	0.0865108	0.481079	0	0.692157	1.6157	0.00806414	0.0968938	0	-0.124895	-1.09043	0.649589	0.913636	0	0.110584	1.07966	0.676708	0.966913	0	0.235479	1.1773	0.393133	0.779011
10816|517.7870|0.64			10816|517.7870|0.64	neg		0	-0.0906139	-1.06482	0.782137	0.96865	0	0.472015	1.38705	0.114662	0.527214	0	0.562629	1.47696	0.0931235	0.344223	0	-0.445712	-1.36199	0.142658	0.68225	0	0.17674	1.13033	0.578224	0.949203	0	0.622452	1.53949	0.0437478	0.339802
10820|372.2593|4.59			10820|372.2593|4.59	pos		0	0.171928	1.12656	0.528513	0.869355	0	-0.0262709	-1.01838	0.920729	0.986766	0	-0.198199	-1.14727	0.461667	0.754331	0	0.293373	1.2255	0.400748	0.907198	0	0.479727	1.39448	0.180075	0.909447	0	0.186354	1.13788	0.592529	0.88492
10821|372.2592|4.58			10821|372.2592|4.58	pos		0	0.144018	1.10498	0.577558	0.888734	0	-0.00923576	-1.00642	0.972454	0.994568	0	-0.153254	-1.11207	0.572629	0.809823	0	0.262013	1.19915	0.461576	0.907664	0	0.580051	1.4949	0.114806	0.895337	0	0.318038	1.24663	0.38131	0.796329
10822|489.1732|5.85			10822|489.1732|5.85	pos		0	-0.252327	-1.19113	0.592975	0.893307	0	-1.14341	-2.20902	0.0590302	0.399354	0	-0.891081	-1.85457	0.130803	0.415452	0	0.233263	1.17549	0.613761	0.935556	0	-2.16113	-4.47265	0.083352	0.895337	0	-2.39439	-5.25756	0.0566617	0.445903
10826|412.0894|1.27			10826|412.0894|1.27	neg		0	0.791517	1.73089	0.0947018	0.625699	0	0.483657	1.39828	0.179086	0.62084	0	-0.30786	-1.23787	0.50668	0.751091	0	-0.406732	-1.32568	0.343698	0.801962	0	0.348092	1.27288	0.402342	0.914465	0	0.754824	1.68743	0.0920613	0.450086
10827|519.3178|6.80			10827|519.3178|6.80	neg		0	-0.418156	-1.33622	0.334787	0.844119	0	0.120684	1.08725	0.779713	0.947793	0	0.538839	1.4528	0.222337	0.524084	0	-0.0716794	-1.05094	0.865806	0.973569	0	-0.0367109	-1.02577	0.932146	0.994097	0	0.0349685	1.02453	0.934288	0.985836
10828|217.0981|3.91			10828|217.0981|3.91	neg		0	-0.251085	-1.1901	0.498934	0.90389	0	-0.0378444	-1.02658	0.922795	0.982755	0	0.213241	1.15929	0.585626	0.79563	0	0.154094	1.11272	0.603026	0.903818	0	0.165677	1.12169	0.589549	0.949203	0	0.0115831	1.00806	0.969861	0.994608
10829|297.1343|5.14			10829|297.1343|5.14	neg		0	0.0399411	1.02807	0.846601	0.974908	0	-0.151077	-1.1104	0.465499	0.809706	0	-0.191018	-1.14157	0.356938	0.653948	0	-0.0214542	-1.01498	0.926088	0.987428	0	-0.261161	-1.19844	0.262166	0.874427	0	-0.239706	-1.18075	0.30286	0.710636
10830|243.1714|4.22			10830|243.1714|4.22	neg		0	-0.108333	-1.07798	0.792454	0.969649	0	0.725956	1.654	0.0784196	0.460494	0	0.834289	1.78298	0.0443225	0.235025	0	0.149603	1.10926	0.672352	0.915454	0	-0.0203288	-1.01419	0.951407	0.99521	0	-0.169932	-1.12501	0.619328	0.884145
10831|224.1656|7.18			10831|224.1656|7.18	neg		0	-0.10409	-1.07482	0.516003	0.909996	0	-0.225346	-1.16906	0.16309	0.608628	0	-0.121256	-1.08768	0.44963	0.716422	0	-0.035651	-1.02502	0.841882	0.969098	0	0.0189093	1.01319	0.915721	0.993169	0	0.0545603	1.03854	0.760212	0.936515
10833|425.0052|1.15			10833|425.0052|1.15	neg		0	0.379269	1.30068	0.281344	0.818579	0	0.359525	1.283	0.3141	0.71917	0	-0.0197441	-1.01378	0.954987	0.986793	0	-0.260607	-1.19798	0.262522	0.756439	0	-0.391109	-1.3114	0.101067	0.774118	0	-0.130502	-1.09467	0.579056	0.866449
10834|442.0725|6.51			10834|442.0725|6.51	neg		0	0.505899	1.42001	0.164523	0.724194	0	0.0631187	1.04472	0.865816	0.968457	0	-0.442781	-1.35922	0.246037	0.548481	0	-0.326332	-1.25382	0.373005	0.818305	0	0.0405975	1.02854	0.911317	0.992358	0	0.36693	1.28961	0.307799	0.714402
10838|130.0651|5.39			10838|130.0651|5.39	pos		0	0.113536	1.08188	0.754457	0.929648	0	-0.111304	-1.0802	0.763628	0.948861	0	-0.224841	-1.16865	0.550751	0.802228	0	0.260679	1.19804	0.501938	0.919297	0	0.0639171	1.0453	0.871265	0.983122	0	-0.196762	-1.14612	0.618544	0.892568
10838|399.1660|4.36			10838|399.1660|4.36	neg		0	-0.249822	-1.18906	0.508367	0.90737	0	-0.0166379	-1.0116	0.965333	0.993375	0	0.233184	1.17543	0.543247	0.772119	0	-0.365612	-1.28843	0.352787	0.806336	0	-0.16849	-1.12388	0.661465	0.963487	0	0.197122	1.14641	0.615038	0.882593
1084|199.0073|5.10			1084|199.0073|5.10	neg		0	-0.0549389	-1.03882	0.911257	0.984103	0	-0.715829	-1.64243	0.1509	0.590531	0	-0.66089	-1.58106	0.184097	0.47696	0	-0.372616	-1.2947	0.392583	0.82755	0	-0.177402	-1.13085	0.683024	0.966953	0	0.195215	1.14489	0.653249	0.898731
1084|334.1399|3.91			1084|334.1399|3.91	pos		0	0.0523897	1.03698	0.899795	0.972608	0	0.063532	1.04502	0.878639	0.980842	0	0.0111423	1.00775	0.97831	0.993511	0	-0.0979086	-1.07022	0.728676	0.959269	0	-0.190866	-1.14145	0.499697	0.960497	0	-0.0929578	-1.06655	0.741877	0.929633
10842|798.3406|7.35			10842|798.3406|7.35	neg		0	0.39796	1.31764	0.146584	0.711044	0	0.320849	1.24907	0.223346	0.656219	0	-0.0771106	-1.0549	0.775914	0.9062	0	-0.579277	-1.4941	0.0122875	0.546727	0	-0.377782	-1.29934	0.106544	0.78568	0	0.201495	1.14989	0.376677	0.767783
10845|376.0347|3.95			10845|376.0347|3.95	neg		0	0.00972956	1.00677	0.939204	0.987619	0	-0.0476829	-1.0336	0.712958	0.924629	0	-0.0574125	-1.0406	0.653025	0.838602	0	-0.258804	-1.19649	0.0627051	0.601907	0	0.0125621	1.00875	0.92531	0.993169	0	0.271366	1.20695	0.0514336	0.360894
10848|452.1680|0.88			10848|452.1680|0.88	pos		0	-0.476396	-1.39126	0.0250478	0.451165	0	0.538776	1.45274	0.0118578	0.19727	1	1.01517	2.02114	1.0238e-05	0.00162918	0	-0.399024	-1.31862	0.078978	0.751604	0	-0.0867944	-1.06201	0.697674	0.97749	0	0.31223	1.24163	0.166461	0.633316
10849|451.1608|0.88			10849|451.1608|0.88	pos		0	-0.1123	-1.08095	0.691266	0.908574	0	0.739014	1.66903	0.011458	0.194846	0	0.851314	1.80414	0.00394231	0.0649176	0	-0.498124	-1.41238	0.0306868	0.690623	0	-0.157448	-1.11531	0.484297	0.960474	0	0.340676	1.26635	0.134012	0.601658
1085|334.1399|3.91			1085|334.1399|3.91	pos		0	0.0258764	1.0181	0.963834	0.990884	0	0.291612	1.22401	0.589256	0.894685	0	0.265735	1.20225	0.622656	0.838147	0	-0.148115	-1.10812	0.640531	0.941495	0	-0.284135	-1.21768	0.372134	0.950825	0	-0.13602	-1.09887	0.667975	0.911985
1085|453.2626|8.07			1085|453.2626|8.07	neg		0	0.108716	1.07827	0.678846	0.954306	0	-0.503937	-1.41808	0.0595582	0.409143	0	-0.612653	-1.52907	0.0212029	0.160549	0	0.219477	1.16431	0.619467	0.90697	0	0.0706511	1.05019	0.872833	0.987734	0	-0.148826	-1.10867	0.736118	0.927957
10850|273.1010|5.10			10850|273.1010|5.10	pos		0	-0.0263991	-1.01847	0.931429	0.985823	0	-0.103163	-1.07413	0.743264	0.942601	0	-0.0767636	-1.05465	0.80737	0.924696	0	-0.223991	-1.16796	0.676632	0.943938	0	0.0432358	1.03042	0.935721	0.992268	0	0.267226	1.20349	0.632765	0.898791
10852|411.1581|5.82			10852|411.1581|5.82	neg		0	1.45824	2.74772	0.0436948	0.491616	0	0.305837	1.23614	0.688524	0.916087	0	-1.1524	-2.22283	0.117129	0.380705	0	-1.20493	-2.30526	0.0763371	0.618076	0	-0.485248	-1.39983	0.425422	0.921858	0	0.71968	1.64682	0.240295	0.650338
10858|424.0053|1.17			10858|424.0053|1.17	neg		0	0.250502	1.18962	0.448065	0.887528	0	0.223458	1.16753	0.504491	0.831741	0	-0.0270446	-1.01892	0.933357	0.975643	0	-0.353638	-1.27778	0.100054	0.639282	0	-0.258248	-1.19603	0.226463	0.859978	0	0.09539	1.06835	0.652728	0.898557
10860|518.6084|0.67			10860|518.6084|0.67	neg		0	-0.0876474	-1.06264	0.491772	0.902605	0	-0.0503981	-1.03555	0.687484	0.916087	0	0.0372493	1.02616	0.769679	0.901229	0	0.154127	1.11275	0.336134	0.794828	0	-0.06734	-1.04778	0.678115	0.966913	0	-0.221467	-1.16592	0.17641	0.57613
10863|271.0925|3.16			10863|271.0925|3.16	pos		0	0.457147	1.37282	0.0892623	0.63971	0	0.306699	1.23687	0.250338	0.696543	0	-0.150449	-1.10991	0.570804	0.808701	0	0.260907	1.19823	0.169231	0.807867	0	0.371447	1.29365	0.0528464	0.864804	0	0.11054	1.07963	0.550394	0.872949
10866|359.0172|1.27			10866|359.0172|1.27	pos		0	-0.157253	-1.11516	0.304496	0.780401	0	-0.154043	-1.11268	0.314364	0.738581	0	0.00320941	1.00223	0.983187	0.994065	0	-0.0182651	-1.01274	0.900225	0.981609	0	-0.114716	-1.08276	0.432572	0.953538	0	-0.0964509	-1.06914	0.508928	0.854598
10874|232.0826|3.76			10874|232.0826|3.76	neg		0	0.25754	1.19544	0.462275	0.892244	0	-0.0199207	-1.0139	0.957945	0.991873	0	-0.277461	-1.21206	0.428713	0.706381	0	0.296057	1.22778	0.472342	0.861188	0	0.0259844	1.01817	0.944817	0.99521	0	-0.270072	-1.20587	0.518738	0.847796
10876|229.1445|5.71			10876|229.1445|5.71	neg		0	-0.278194	-1.21268	0.465867	0.893862	0	-0.051869	-1.03661	0.893287	0.974235	0	0.226325	1.16985	0.552584	0.77657	0	0.167401	1.12303	0.63989	0.909725	0	0.2162	1.16167	0.529819	0.94512	0	0.0487988	1.0344	0.892961	0.975637
10881|646.5310|0.57			10881|646.5310|0.57	neg		0	-0.124886	-1.09042	0.621858	0.936555	0	-0.183995	-1.13603	0.486914	0.822099	0	-0.0591084	-1.04182	0.822785	0.927427	0	0.333039	1.25966	0.224529	0.743532	0	0.311282	1.24081	0.319715	0.888118	0	-0.0217577	-1.0152	0.945005	0.987271
10882|373.0050|1.04			10882|373.0050|1.04	neg		0	0.0274619	1.01922	0.827189	0.973691	0	-0.151395	-1.11064	0.239552	0.668965	0	-0.178857	-1.13199	0.165937	0.454765	0	0.020158	1.01407	0.895299	0.979526	0	-0.0101452	-1.00706	0.947188	0.99521	0	-0.0303032	-1.02123	0.843193	0.963114
Codeine-6-.beta.-D-glucuronide	Codeine-6-.beta.-D-glucuronide	Codeine-6-.beta.-D-glucuronide	10884|476.1916|5.60	pos		0	-1.05406	-2.07637	0.0185485	0.428328	0	-0.721425	-1.64881	0.0587388	0.398857	0	0.332636	1.25931	0.435325	0.734934	0	0.114247	1.08241	0.771337	0.962299	0	0.630111	1.54768	0.132892	0.895337	0	0.515864	1.42985	0.230099	0.683388
5-Bromo-DL-tryptophan	5-Bromo-DL-tryptophan	5-Bromo-DL-tryptophan	10886|267.9792|4.71	pos	96735	0	0.294895	1.2268	0.0871607	0.63971	0	-0.281327	-1.21531	0.131144	0.560078	0	-0.576222	-1.49094	0.00181973	0.0408603	0	-0.0429544	-1.03022	0.843885	0.977574	0	-0.23885	-1.18005	0.277582	0.945449	0	-0.195896	-1.14544	0.350691	0.782061
10888|610.3030|6.30			10888|610.3030|6.30	pos		0	0.0425158	1.02991	0.807264	0.945428	0	0.0842006	1.0601	0.629509	0.90353	0	0.0416848	1.02932	0.807941	0.92495	0	0.0303589	1.02127	0.867803	0.979747	0	0.0941304	1.06742	0.60633	0.97749	0	0.0637714	1.04519	0.716856	0.924423
1089|148.0968|0.64			1089|148.0968|0.64	pos		0	-0.162545	-1.11926	0.664729	0.904531	0	0.841545	1.79197	0.0285408	0.301992	0	1.00409	2.00568	0.00969889	0.103143	0	-0.0108064	-1.00752	0.975668	0.996846	0	1.03484	2.04889	0.00520323	0.586549	0	1.04565	2.06429	0.0047887	0.179063
1089|397.3689|9.56			1089|397.3689|9.56	neg		0	-0.710831	-1.63675	0.00523486	0.308959	0	-0.437849	-1.35458	0.0777028	0.459244	0	0.272982	1.2083	0.266558	0.568802	0	0.0947543	1.06788	0.787588	0.9538	0	-0.128268	-1.09298	0.719936	0.972172	0	-0.223022	-1.16718	0.533631	0.853209
10892|267.0961|3.28			10892|267.0961|3.28	neg		0	0.586296	1.50139	0.24249	0.791735	0	-0.734657	-1.664	0.121676	0.540316	0	-1.32095	-2.49831	0.00760424	0.0935339	0	0.858896	1.81365	0.0171215	0.546727	0	1.0519	2.07326	0.00272078	0.203723	0	0.193004	1.14314	0.546728	0.853397
10893|296.0088|0.50			10893|296.0088|0.50	pos		0	-0.424029	-1.34167	0.208783	0.757309	0	0.671441	1.59266	0.0185735	0.25271	1	1.09547	2.13683	0.00164315	0.0387995	0	0.088109	1.06298	0.776346	0.962299	0	0.305894	1.23618	0.295406	0.945449	0	0.217785	1.16295	0.493125	0.851633
10895|296.0090|0.50			10895|296.0090|0.50	pos		0	-0.448871	-1.36497	0.160821	0.70323	0	0.671381	1.5926	0.0169954	0.248734	1	1.12025	2.17385	0.000717012	0.0247572	0	0.0494243	1.03485	0.863322	0.979747	0	0.277176	1.21182	0.338327	0.945449	0	0.227751	1.17101	0.461053	0.838274
10895|740.5723|0.57			10895|740.5723|0.57	neg		0	-0.0100374	-1.00698	0.938867	0.987619	0	0.0349815	1.02454	0.774753	0.945359	0	0.045019	1.0317	0.731014	0.880859	0	0.0217608	1.0152	0.889435	0.977789	0	-0.0462733	-1.03259	0.767556	0.979976	0	-0.0680341	-1.04829	0.669593	0.905043
10896|295.0102|0.50			10896|295.0102|0.50	pos		0	-0.0193198	-1.01348	0.95502	0.987347	0	-0.0216281	-1.0151	0.942557	0.98932	0	-0.00230833	-1.0016	0.994621	0.997346	0	-0.0270855	-1.01895	0.936277	0.986166	0	0.521328	1.43528	0.113331	0.895337	0	0.548414	1.46248	0.149291	0.622793
10896|738.5752|0.57			10896|738.5752|0.57	neg		0	0.0248268	1.01736	0.866027	0.977664	0	0.0637641	1.04519	0.703522	0.921309	0	0.0389373	1.02736	0.813445	0.922919	0	-0.031135	-1.02182	0.868656	0.974742	0	-0.126315	-1.0915	0.493581	0.942521	0	-0.09518	-1.0682	0.625433	0.886472
1090|377.2332|7.24			1090|377.2332|7.24	neg		0	-0.174306	-1.12842	0.813744	0.971775	0	1.62996	3.09505	0.0274918	0.290712	0	1.80427	3.49252	0.013519	0.125481	0	0.685479	1.60824	0.10881	0.645211	0	0.129958	1.09426	0.76911	0.980361	0	-0.555522	-1.4697	0.177795	0.576753
10900|402.9377|0.59			10900|402.9377|0.59	neg		0	0.262668	1.1997	0.0350498	0.452995	0	0.050856	1.03588	0.689494	0.916267	0	-0.211812	-1.15814	0.0732014	0.308144	0	0.181137	1.13378	0.106176	0.641635	0	0.260063	1.19753	0.020685	0.47697	0	0.0789261	1.05623	0.451664	0.815093
10903|352.0519|0.92			10903|352.0519|0.92	neg		0	0.29187	1.22423	0.0695839	0.577261	0	-0.22284	-1.16703	0.184926	0.628724	0	-0.514709	-1.42871	0.00325957	0.0594003	0	0.222712	1.16693	0.149224	0.687046	0	0.126491	1.09164	0.408974	0.915619	0	-0.0962208	-1.06897	0.529269	0.853209
10906|237.1496|6.68			10906|237.1496|6.68	neg		0	0.0428444	1.03014	0.906231	0.984103	0	-0.119842	-1.08662	0.721656	0.927844	0	-0.162686	-1.11937	0.650461	0.837428	0	-0.310185	-1.23987	0.207258	0.732438	0	-0.0839949	-1.05995	0.741297	0.97532	0	0.226191	1.16974	0.383818	0.773581
1091|317.2687|9.53			1091|317.2687|9.53	pos		0	-0.756279	-1.68913	0.00861603	0.345922	0	-0.575453	-1.49015	0.042478	0.348902	0	0.180826	1.13353	0.515636	0.785121	0	0.143683	1.10472	0.694487	0.950705	0	-0.348817	-1.27352	0.350123	0.945449	0	-0.4925	-1.40688	0.189255	0.651974
10911|549.4096|10.65			10911|549.4096|10.65	pos		0	0.169214	1.12445	0.660092	0.902625	0	-0.00447941	-1.00311	0.991649	0.998469	0	-0.173693	-1.12794	0.673985	0.866754	0	-0.0524813	-1.03705	0.891501	0.981486	0	-0.155919	-1.11413	0.694398	0.97749	0	-0.103438	-1.07433	0.76877	0.939209
10913|207.1591|4.97			10913|207.1591|4.97	pos		0	0.123052	1.08904	0.497466	0.853594	0	-0.11424	-1.0824	0.528626	0.86999	0	-0.237292	-1.17878	0.193623	0.500113	0	0.0980899	1.07036	0.651956	0.941495	0	-0.00938655	-1.00653	0.965534	0.992941	0	-0.107476	-1.07734	0.621239	0.893571
10915|304.1165|2.15			10915|304.1165|2.15	neg		0	-0.00354397	-1.00246	0.984413	0.995697	0	0.370016	1.29237	0.0458581	0.368973	0	0.37356	1.29555	0.0439024	0.233704	0	-0.0439716	-1.03095	0.832501	0.964868	0	0.258604	1.19632	0.217408	0.856213	0	0.302576	1.23334	0.150243	0.536257
10917|285.0826|0.61			10917|285.0826|0.61	neg		0	0.00913854	1.00635	0.969463	0.994599	0	0.674793	1.59637	0.00612128	0.139298	0	0.665654	1.58629	0.0058777	0.0809405	0	-0.241085	-1.18188	0.262256	0.756439	0	-0.119289	-1.0862	0.599798	0.949203	0	0.121796	1.08809	0.59218	0.871091
10917|318.1660|0.89			10917|318.1660|0.89	pos		0	-0.468514	-1.38368	0.256126	0.776831	0	0.672937	1.59431	0.077832	0.460947	0	1.14145	2.20603	0.008457	0.0953031	0	-0.778419	-1.71525	0.0122202	0.681539	0	0.0997651	1.0716	0.742938	0.97749	0	0.878184	1.83806	0.00510389	0.184101
10919|503.1351|1.16			10919|503.1351|1.16	neg		0	0.142713	1.10398	0.293507	0.8266	0	0.103582	1.07444	0.444546	0.796434	0	-0.0391317	-1.0275	0.772119	0.903505	0	-0.189681	-1.14051	0.280398	0.76288	0	0.400861	1.3203	0.0256229	0.503005	0	0.590541	1.50581	0.00142275	0.0670407
10922|213.0746|3.81			10922|213.0746|3.81	neg		0	0.477518	1.39235	0.0980909	0.633511	0	0.274838	1.20986	0.351384	0.743389	0	-0.20268	-1.15083	0.48465	0.737931	0	0.25064	1.18973	0.507269	0.872241	0	-0.088141	-1.063	0.815192	0.983368	0	-0.338781	-1.26469	0.3713	0.763899
10929|189.0733|0.55			10929|189.0733|0.55	pos		0	-0.792406	-1.73196	0.0311398	0.47387	0	-0.375476	-1.29727	0.298006	0.732506	0	0.41693	1.33508	0.248456	0.570925	0	0.155448	1.11377	0.671365	0.941495	0	0.15914	1.11662	0.664047	0.97749	0	0.00369242	1.00256	0.991951	0.997959
3,7-Dihydroxy-12-oxocholanoic acid.2	3,7-Dihydroxy-12-oxocholanoic acid	3,7-Dihydroxy-12-oxocholanoic acid	10929|405.2646|6.06	neg	94235	0	-1.34999	-2.5491	0.0270481	0.426144	0	-0.702525	-1.62735	0.215193	0.649108	0	0.647463	1.56641	0.316445	0.620648	0	-0.211937	-1.15824	0.654197	0.914438	0	0.204432	1.15223	0.652996	0.961389	0	0.416368	1.33456	0.348568	0.745897
10931|419.3144|10.03			10931|419.3144|10.03	neg		0	-0.3915	-1.31176	0.429569	0.878584	0	-0.302907	-1.23363	0.507693	0.83275	0	0.0885939	1.06333	0.833005	0.931677	0	0.241899	1.18255	0.430927	0.844771	0	0.209967	1.15666	0.50381	0.94367	0	-0.0319323	-1.02238	0.918736	0.981708
10936|514.6127|0.58			10936|514.6127|0.58	neg		0	0.129236	1.09371	0.303929	0.831139	0	0.153693	1.11241	0.222546	0.656219	0	0.0244576	1.0171	0.844912	0.936184	0	0.0382814	1.02689	0.786206	0.9538	0	-0.120533	-1.08714	0.394832	0.910997	0	-0.158815	-1.11637	0.263658	0.67372
10938|423.1204|6.51			10938|423.1204|6.51	neg		0	0.270249	1.20602	0.425727	0.875833	0	-0.0701867	-1.04985	0.84392	0.963397	0	-0.340436	-1.26614	0.341972	0.644376	0	-0.233344	-1.17556	0.425479	0.842691	0	0.0359289	1.02522	0.903543	0.990885	0	0.269272	1.2052	0.358345	0.756261
1094|251.2016|8.53			1094|251.2016|8.53	neg		0	0.334491	1.26093	0.334307	0.844119	0	-0.113963	-1.0822	0.741105	0.934452	0	-0.448454	-1.36458	0.197268	0.494029	0	-0.0135977	-1.00947	0.973267	0.995073	0	-0.0124019	-1.00863	0.975617	0.995283	0	0.00119581	1.00083	0.997649	0.998745
10941|381.1505|0.76			10941|381.1505|0.76	pos		0	-0.00931809	-1.00648	0.977919	0.991003	0	0.224583	1.16844	0.49957	0.85795	0	0.233901	1.17601	0.47389	0.761045	0	-0.657189	-1.57701	0.173845	0.81027	0	-0.426337	-1.34382	0.355491	0.946745	0	0.230852	1.17353	0.623164	0.893571
10943|318.1813|4.94			10943|318.1813|4.94	pos		0	-0.134798	-1.09794	0.652545	0.902625	0	-0.0853972	-1.06098	0.772026	0.950204	0	0.0494006	1.03483	0.868822	0.94922	0	-0.211303	-1.15773	0.346509	0.900987	0	-0.0970099	-1.06955	0.674551	0.97749	0	0.114293	1.08244	0.615738	0.891919
10944|315.1828|4.93			10944|315.1828|4.93	pos		0	-0.199985	-1.14869	0.502869	0.856563	0	-0.00334154	-1.00232	0.990767	0.998406	0	0.196644	1.14603	0.504152	0.778201	0	-0.326153	-1.25367	0.233967	0.85844	0	-0.404065	-1.32323	0.16547	0.909447	0	-0.0779115	-1.05549	0.78343	0.94088
1095|329.1757|5.65			1095|329.1757|5.65	neg		0	-0.12771	-1.09256	0.861025	0.976544	0	2.55179	5.8636	0.000835216	0.0526933	1	2.6795	6.40632	0.000581518	0.0207914	0	0.0275359	1.01927	0.971947	0.995073	1	3.34155	10.1369	9.69964e-05	0.0182822	1	3.31401	9.94526	8.63237e-05	0.0142983
5-Bromo-DL-tryptophan.1	5-Bromo-DL-tryptophan	5-Bromo-DL-tryptophan	10954|285.0057|4.71	pos	96735	0	0.122727	1.08879	0.387446	0.823909	0	-0.534784	-1.44873	0.000353334	0.0438704	-1	-0.65751	-1.57736	2.40527e-05	0.00303561	0	-0.0241278	-1.01686	0.907557	0.982533	0	-0.175509	-1.12936	0.433419	0.953538	0	-0.151381	-1.11063	0.491404	0.851633
10955|828.4456|4.97			10955|828.4456|4.97	neg		0	0.147024	1.10728	0.423645	0.875298	0	0.296734	1.22836	0.110297	0.517915	0	0.14971	1.10935	0.415286	0.698115	0	0.12337	1.08928	0.656179	0.914438	0	0.0404913	1.02846	0.885721	0.989848	0	-0.0828792	-1.05913	0.764722	0.937144
10956|294.1176|4.08			10956|294.1176|4.08	neg		0	0.00513569	1.00357	0.984156	0.995697	1	0.973554	1.96367	0.0004401	0.0479541	1	0.968419	1.95669	0.000389418	0.0161284	0	-0.204957	-1.15265	0.160737	0.695763	0	0.160684	1.11782	0.269456	0.879938	0	0.365641	1.28845	0.0144774	0.216804
10957|673.5708|0.57			10957|673.5708|0.57	neg		0	0.0268548	1.01879	0.802133	0.97066	0	-0.127933	-1.09273	0.237182	0.666414	0	-0.154788	-1.11326	0.146099	0.432359	0	0.139661	1.10165	0.328315	0.793277	0	0.0332796	1.02334	0.814158	0.983368	0	-0.106382	-1.07652	0.441459	0.809307
1096|383.1896|9.60			1096|383.1896|9.60	neg		0	0.137421	1.09994	0.407015	0.866154	0	-0.0702407	-1.04989	0.670868	0.907657	0	-0.207662	-1.15482	0.212334	0.511379	0	0.0173868	1.01212	0.920029	0.985848	0	0.0745823	1.05306	0.667023	0.966228	0	0.0571956	1.04044	0.741338	0.930154
10960|521.2723|6.14			10960|521.2723|6.14	pos		0	-0.0288634	-1.02021	0.91035	0.975661	0	0.311574	1.24106	0.220921	0.671044	0	0.340437	1.26614	0.188503	0.494009	0	-0.0602195	-1.04262	0.811527	0.973929	0	-0.281111	-1.21513	0.268775	0.942904	0	-0.220892	-1.16545	0.383617	0.796627
10969|512.0196|1.15			10969|512.0196|1.15	neg		0	0.0630255	1.04465	0.861648	0.976544	0	0.658957	1.57894	0.0732293	0.447234	0	0.595931	1.51145	0.104158	0.363046	0	-0.565522	-1.47992	0.0563599	0.601325	0	0.482806	1.39746	0.101401	0.774118	0	1.04833	2.06813	0.000723324	0.0523144
1097|290.8484|0.57			1097|290.8484|0.57	neg		0	0.0564394	1.0399	0.363724	0.846197	0	-0.0165921	-1.01157	0.788627	0.949652	0	-0.0730315	-1.05192	0.241247	0.543455	0	0.125725	1.09106	0.054915	0.600226	0	0.0110515	1.00769	0.863212	0.986746	0	-0.114673	-1.08273	0.0789466	0.424309
1097|772.5256|10.26			1097|772.5256|10.26	pos		0	-0.667812	-1.58866	0.0958196	0.63971	0	-0.638195	-1.55638	0.116295	0.537425	0	0.029617	1.02074	0.941126	0.979222	0	-0.295293	-1.22713	0.15683	0.804202	0	-0.105923	-1.07618	0.608056	0.97749	0	0.18937	1.14027	0.360747	0.786635
10972|263.1288|5.61			10972|263.1288|5.61	neg		0	-0.197235	-1.1465	0.623171	0.9375	0	1.04738	2.06678	0.0128335	0.196135	0	1.24462	2.36956	0.00585428	0.0808215	0	-0.449469	-1.36554	0.260563	0.756412	0	-0.398569	-1.3182	0.326477	0.888118	0	0.0509003	1.03591	0.89107	0.975637
10978|387.1784|5.98			10978|387.1784|5.98	neg		0	0.0504473	1.03559	0.809754	0.971775	0	-0.293116	-1.22528	0.16606	0.611347	0	-0.343563	-1.26889	0.105819	0.365221	0	0.108803	1.07833	0.322746	0.789208	0	-0.0329191	-1.02308	0.763653	0.979879	0	-0.141722	-1.10322	0.199451	0.604323
10979|385.1843|5.97			10979|385.1843|5.97	neg		0	-0.0334392	-1.02345	0.868774	0.978489	0	-0.29419	-1.2262	0.150496	0.590531	0	-0.260751	-1.1981	0.201485	0.497752	0	0.0731228	1.05199	0.526402	0.880956	0	-0.081679	-1.05825	0.479418	0.938573	0	-0.154802	-1.11327	0.183274	0.581722
1098|772.5488|10.05			1098|772.5488|10.05	pos		0	0.476838	1.39169	0.217712	0.767656	0	0.484169	1.39878	0.264264	0.708576	0	0.00733087	1.00509	0.986738	0.994588	0	-0.47489	-1.38981	0.231659	0.855726	0	-0.321593	-1.24971	0.4242	0.953063	0	0.153297	1.11211	0.706586	0.922214
10980|921.5237|4.99			10980|921.5237|4.99	pos		0	0.0236302	1.01651	0.886669	0.969587	0	-0.0964967	-1.06917	0.561249	0.879891	0	-0.120127	-1.08683	0.476322	0.762282	0	-0.0241696	-1.01689	0.892271	0.981486	0	0.0217013	1.01516	0.904858	0.987819	0	0.0458709	1.03231	0.797213	0.945986
10981|509.2395|6.01			10981|509.2395|6.01	neg		0	0.379828	1.30119	0.32396	0.839249	0	-0.588022	-1.50318	0.117361	0.534277	0	-0.96785	-1.95592	0.0103939	0.110555	0	0.848961	1.8012	0.0386973	0.559597	0	-0.171616	-1.12632	0.67314	0.966913	0	-1.02058	-2.02873	0.0123637	0.197026
10985|377.2332|7.45			10985|377.2332|7.45	neg		0	-0.394953	-1.3149	0.207568	0.765103	0	-0.173584	-1.12786	0.589426	0.875134	0	0.221369	1.16584	0.491746	0.741145	0	0.34224	1.26772	0.253745	0.75541	0	-0.170726	-1.12562	0.559412	0.948518	0	-0.512966	-1.42698	0.0786939	0.424309
10989|593.6216|0.57			10989|593.6216|0.57	neg		0	0.222455	1.16672	0.0354296	0.45464	0	0.178872	1.132	0.087555	0.484221	0	-0.0435824	-1.03067	0.671568	0.84974	0	-0.0208812	-1.01458	0.875473	0.976769	0	-0.0971217	-1.06964	0.467568	0.936013	0	-0.0762405	-1.05427	0.588548	0.870166
1099|242.0801|0.62			1099|242.0801|0.62	neg		0	0.049715	1.03506	0.747309	0.964004	0	-0.0316316	-1.02217	0.837522	0.960854	0	-0.0813466	-1.05801	0.598402	0.803998	0	0.0538011	1.038	0.775036	0.95008	0	0.0257133	1.01798	0.891316	0.990321	0	-0.0280879	-1.01966	0.881353	0.97481
10990|594.6200|0.57			10990|594.6200|0.57	neg		0	0.224595	1.16845	0.0333208	0.448682	0	0.17634	1.13001	0.0910734	0.488136	0	-0.0482548	-1.03401	0.637884	0.829325	0	-0.0208812	-1.01458	0.875473	0.976769	0	-0.0971217	-1.06964	0.467568	0.936013	0	-0.0762405	-1.05427	0.588548	0.870166
10990|606.5700|0.48			10990|606.5700|0.48	pos		0	-0.144561	-1.10539	0.471152	0.843559	0	-0.0229152	-1.01601	0.908794	0.98415	0	0.121646	1.08798	0.537399	0.798203	0	0.528238	1.44217	0.0258815	0.690623	0	0.234103	1.17618	0.334433	0.945449	0	-0.294135	-1.22615	0.204739	0.667684
11|704.5782|9.77			11|704.5782|9.77	pos		0	-0.134316	-1.09757	0.65914	0.902625	0	-0.540545	-1.45452	0.076133	0.457466	0	-0.406229	-1.32522	0.185845	0.490407	0	-0.000447942	-1.00031	0.99775	0.999645	0	0.20546	1.15305	0.200008	0.909447	0	0.205907	1.15341	0.199047	0.666705
15S-Hydroxy-8Z,11Z,13E-eicosatrienoic acid	15S-Hydroxy-8Z,11Z,13E-eicosatrienoic acid	15S-Hydroxy-8Z,11Z,13E-eicosatrienoic acid	110|321.2430|8.06	neg	5283145	0	-0.346321	-1.27131	0.534853	0.913769	0	1.48362	2.79649	0.00912939	0.165422	1	1.82994	3.55522	0.00184274	0.0431555	0	0.157854	1.11563	0.692627	0.92401	0	-0.195728	-1.1453	0.604115	0.94998	0	-0.353581	-1.27773	0.377732	0.768499
Lyso PC (22:6)	Lyso PC (22:6)	Lyso PC (22:6)	110|568.3394|7.47	pos		0	0.148028	1.10805	0.396429	0.823909	0	-0.0403443	-1.02836	0.816591	0.966742	0	-0.188372	-1.13948	0.281639	0.602455	0	0.201367	1.14979	0.396726	0.907198	0	0.0378443	1.02658	0.872966	0.983122	0	-0.163523	-1.12002	0.490729	0.851633
11001|509.2394|5.83			11001|509.2394|5.83	neg		0	-0.215131	-1.16081	0.647777	0.947935	0	-0.809475	-1.75257	0.0957042	0.494089	0	-0.594344	-1.50979	0.202147	0.498553	0	0.86817	1.82535	0.0261612	0.546727	0	-0.144945	-1.10569	0.707012	0.971479	0	-1.01311	-2.01826	0.0101945	0.180333
11004|565.3026|5.88			11004|565.3026|5.88	neg		0	-0.394221	-1.31423	0.582364	0.92353	0	0.265892	1.20238	0.71016	0.924629	0	0.660112	1.58021	0.380892	0.673581	0	-0.26455	-1.20126	0.660515	0.914438	0	-0.295364	-1.22719	0.631459	0.959637	0	-0.0308146	-1.02159	0.960011	0.992214
11008|479.3355|9.59			11008|479.3355|9.59	neg		0	0.0166609	1.01162	0.952696	0.990235	0	-0.224453	-1.16833	0.473663	0.814825	0	-0.241114	-1.1819	0.43566	0.708893	0	-0.791967	-1.73143	0.0234726	0.546727	0	-0.432235	-1.34932	0.17441	0.840757	0	0.359732	1.28319	0.297079	0.706014
11017|477.3035|5.44			11017|477.3035|5.44	pos		0	0.156591	1.11465	0.606755	0.896322	0	-0.265506	-1.20206	0.341945	0.764765	0	-0.422097	-1.33987	0.174953	0.477857	0	-0.768146	-1.70308	0.129328	0.767983	0	-0.298512	-1.22988	0.558074	0.974488	0	0.469634	1.38476	0.347437	0.780401
11018|445.2519|1.71			11018|445.2519|1.71	pos		0	0.883865	1.84531	0.0527504	0.56124	0	0.241246	1.18201	0.624799	0.902414	0	-0.642618	-1.56116	0.167165	0.469552	0	0.663896	1.58436	0.162595	0.807819	0	-0.342195	-1.26768	0.459976	0.958458	0	-1.00609	-2.00846	0.0308735	0.364407
11021|596.3576|6.63			11021|596.3576|6.63	neg		0	0.202011	1.1503	0.340634	0.846197	0	0.227555	1.17085	0.291222	0.702609	0	0.0255441	1.01786	0.905125	0.963645	0	0.219235	1.16412	0.306393	0.779637	0	0.308316	1.23826	0.152644	0.827353	0	0.0890811	1.06369	0.676196	0.907906
11022|730.3090|7.58			11022|730.3090|7.58	neg		0	1.19411	2.28804	0.00460352	0.303438	0	-0.294293	-1.22628	0.433021	0.790426	-1	-1.4884	-2.80578	0.000992559	0.0294909	0	-0.443815	-1.3602	0.402867	0.830496	0	-0.816731	-1.76141	0.119524	0.803364	0	-0.372916	-1.29497	0.481253	0.829407
11026|299.1391|5.96			11026|299.1391|5.96	pos		0	0.286553	1.21972	0.402574	0.823909	0	0.0932495	1.06677	0.784636	0.952493	0	-0.193303	-1.14338	0.571545	0.808701	0	0.283602	1.21723	0.33389	0.898472	0	-0.102327	-1.0735	0.726156	0.97749	0	-0.385929	-1.3067	0.190463	0.651974
11027|299.1391|5.96			11027|299.1391|5.96	pos		0	0.286553	1.21972	0.402574	0.823909	0	0.0932495	1.06677	0.784636	0.952493	0	-0.193303	-1.14338	0.571545	0.808701	0	0.283602	1.21723	0.33389	0.898472	0	-0.102327	-1.0735	0.726156	0.97749	0	-0.385929	-1.3067	0.190463	0.651974
11028|299.1391|5.96			11028|299.1391|5.96	pos		0	0.286553	1.21972	0.402574	0.823909	0	0.0932495	1.06677	0.784636	0.952493	0	-0.193303	-1.14338	0.571545	0.808701	0	0.283602	1.21723	0.33389	0.898472	0	-0.102327	-1.0735	0.726156	0.97749	0	-0.385929	-1.3067	0.190463	0.651974
11029|203.0654|5.27			11029|203.0654|5.27	pos		0	0.192466	1.14272	0.551408	0.87784	0	0.296761	1.22838	0.414854	0.822071	0	0.104295	1.07497	0.777097	0.911801	0	-0.419297	-1.33728	0.257803	0.869641	0	0.395983	1.31584	0.331454	0.945449	0	0.815279	1.75964	0.0325975	0.369157
Massbank:LQB00538 PC 40:7.1	Massbank:LQB00538 PC 40:7	PC 40:7	1103|890.5935|13.15	neg	24778982	0	0.214328	1.16016	0.557783	0.917764	0	-0.850715	-1.80339	0.0233713	0.266745	0	-1.06504	-2.09223	0.00515226	0.0750847	0	-0.108781	-1.07832	0.709073	0.9291	0	-0.376527	-1.29821	0.200383	0.845133	0	-0.267746	-1.20393	0.360351	0.756988
11032|838.4359|0.57			11032|838.4359|0.57	neg		0	0.0579952	1.04102	0.626013	0.939409	0	0.0683216	1.0485	0.566196	0.863795	0	0.0103264	1.00718	0.92489	0.971819	0	-0.189103	-1.14005	0.11736	0.655725	0	-0.063663	-1.04512	0.608578	0.949994	0	0.12544	1.09084	0.323148	0.727263
11033|633.2909|5.42			11033|633.2909|5.42	neg		0	0.310348	1.24001	0.0793175	0.599545	0	0.166035	1.12197	0.341416	0.735183	0	-0.144313	-1.1052	0.40778	0.691695	0	-0.0864377	-1.06175	0.660009	0.914438	0	-0.197167	-1.14644	0.318429	0.888118	0	-0.110729	-1.07977	0.565851	0.862227
11041|660.5660|0.57			11041|660.5660|0.57	neg		0	0.197758	1.14691	0.0958813	0.626611	0	0.0415652	1.02923	0.726854	0.930034	0	-0.156193	-1.11434	0.194431	0.489173	0	-0.0987162	-1.07082	0.473469	0.861188	0	-0.178139	-1.13142	0.210962	0.856213	0	-0.0794229	-1.0566	0.580494	0.866449
11043|600.3008|4.01			11043|600.3008|4.01	neg		0	0.378032	1.29957	0.347783	0.846197	0	0.343294	1.26865	0.400578	0.771049	0	-0.0347383	-1.02437	0.930911	0.974684	0	-0.0442734	-1.03116	0.922295	0.986718	0	-0.00980223	-1.00682	0.982769	0.996966	0	0.0344711	1.02418	0.93946	0.985836
11046|667.3117|7.48			11046|667.3117|7.48	pos		0	0.126039	1.09129	0.565366	0.882404	0	0.124144	1.08986	0.587792	0.893752	0	-0.00189447	-1.00131	0.993574	0.997011	0	0.455038	1.37082	0.0605198	0.738648	0	0.161059	1.11811	0.498552	0.960497	0	-0.29398	-1.22602	0.219623	0.677928
11049|731.2890|6.94			11049|731.2890|6.94	pos		0	-0.152064	-1.11116	0.559865	0.879045	0	0.258404	1.19615	0.314581	0.738581	0	0.410468	1.32912	0.130303	0.415452	0	-0.0339205	-1.02379	0.879904	0.979747	0	0.186658	1.13812	0.399959	0.950825	0	0.220578	1.1652	0.32843	0.764561
11050|301.1809|7.92			11050|301.1809|7.92	neg		0	-0.204206	-1.15205	0.688439	0.954306	0	0.322234	1.25027	0.527659	0.847878	0	0.52644	1.44037	0.321217	0.625262	0	-0.266327	-1.20274	0.579126	0.893728	0	0.0100467	1.00699	0.985703	0.99766	0	0.276374	1.21115	0.622653	0.88524
11057|584.1722|2.08			11057|584.1722|2.08	pos		0	-0.12073	-1.08728	0.412505	0.827176	0	0.259791	1.19731	0.0815835	0.470229	0	0.38052	1.30181	0.0121737	0.114138	0	-0.282085	-1.21595	0.0692779	0.74717	0	0.149088	1.10887	0.330586	0.945449	0	0.431172	1.34833	0.00666488	0.196668
11057|828.4517|0.57			11057|828.4517|0.57	neg		0	0.107464	1.07733	0.268634	0.809605	0	0.0780537	1.05559	0.453245	0.800506	0	-0.0294108	-1.0206	0.782794	0.909573	0	-0.170473	-1.12543	0.149927	0.687049	0	-0.194876	-1.14463	0.101371	0.774118	0	-0.0244035	-1.01706	0.837521	0.961983
11058|167.0927|0.68			11058|167.0927|0.68	pos		0	0.175907	1.12967	0.393398	0.823909	0	-0.451525	-1.36748	0.0323433	0.317882	0	-0.627432	-1.54481	0.00368211	0.0626386	0	0.306156	1.23641	0.342147	0.900568	0	0.129555	1.09396	0.691511	0.97749	0	-0.176601	-1.13022	0.588887	0.88465
11058|372.1772|9.39			11058|372.1772|9.39	neg		0	-0.164695	-1.12093	0.477191	0.89388	0	-0.565872	-1.48028	0.0136443	0.201065	0	-0.401176	-1.32058	0.0678571	0.294982	0	0.358018	1.28166	0.197521	0.723069	0	0.511589	1.42562	0.0685608	0.722068	0	0.153571	1.11232	0.583798	0.868546
11059|533.2847|6.68			11059|533.2847|6.68	neg		0	-0.55772	-1.47194	0.212875	0.770688	0	-0.128118	-1.09287	0.786028	0.94857	0	0.429603	1.34686	0.365149	0.661078	0	0.375606	1.29738	0.430962	0.844771	0	0.345354	1.27046	0.46873	0.936013	0	-0.0302524	-1.02119	0.9483	0.989178
1-(1Z-Octadecenyl)-2-(4Z,7Z,10Z,13Z,16Z,19Z-docosahexaenoyl)-sn-glycero-3-phosphoethanolamine	1-(1Z-Octadecenyl)-2-(4Z,7Z,10Z,13Z,16Z,19Z-docosahexaenoyl)-sn-glycero-3-phosphoethanolamine	1-(1Z-Octadecenyl)-2-(4Z,7Z,10Z,13Z,16Z,19Z-docosahexaenoyl)-sn-glycero-3-phosphoethanolamine	1106|774.5453|10.54	neg	42607458	0	-0.429577	-1.34684	0.235001	0.788284	0	-0.562933	-1.47727	0.121613	0.540316	0	-0.133356	-1.09684	0.710506	0.873936	0	-0.210837	-1.15736	0.36417	0.811584	0	0.224599	1.16845	0.334007	0.888118	0	0.578562	1.49336	0.0272107	0.342876
11060|180.0546|4.07			11060|180.0546|4.07	neg		0	0.417383	1.3355	0.321267	0.838373	0	0.371361	1.29357	0.447055	0.798709	0	-0.0460214	-1.03241	0.922876	0.970449	0	0.367968	1.29053	0.518768	0.878754	0	0.418173	1.33623	0.463706	0.936013	0	0.0502052	1.03541	0.930803	0.985628
11061|220.0345|5.38			11061|220.0345|5.38	pos		0	0.196706	1.14608	0.40295	0.823909	0	0.000379788	1.00026	0.998706	0.999412	0	-0.196327	-1.14578	0.382545	0.687004	0	0.970031	1.95888	0.010091	0.681539	0	0.601545	1.51734	0.104619	0.895337	0	-0.368486	-1.291	0.275633	0.733664
11061|673.3593|3.96			11061|673.3593|3.96	neg		0	0.0460811	1.03246	0.799128	0.969889	0	0.0456911	1.03218	0.800791	0.952809	0	-0.000390044	-1.00027	0.998223	0.998954	0	-0.192898	-1.14306	0.300737	0.778221	0	0.135422	1.09841	0.466161	0.936013	0	0.32832	1.25555	0.0815528	0.429449
11063|276.0489|3.86			11063|276.0489|3.86	neg		0	-0.0875693	-1.06258	0.786449	0.96865	0	-0.269745	-1.20559	0.405707	0.773813	0	-0.182175	-1.13459	0.579746	0.791382	0	0.0307742	1.02156	0.941799	0.991646	0	0.137296	1.09984	0.75342	0.978826	0	0.106522	1.07663	0.807403	0.953394
11063|426.2699|5.51			11063|426.2699|5.51	pos		0	0.0394949	1.02775	0.676076	0.908413	0	-0.12716	-1.09214	0.182224	0.627316	0	-0.166655	-1.12245	0.0824145	0.327155	0	0.104239	1.07493	0.31514	0.897671	0	-0.0499462	-1.03523	0.628812	0.97749	0	-0.154185	-1.11279	0.13993	0.608804
11064|276.0488|3.85			11064|276.0488|3.85	neg		0	-0.088019	-1.06291	0.788397	0.96865	0	-0.225845	-1.16946	0.492071	0.825069	0	-0.137826	-1.10025	0.679429	0.85311	0	0.0307742	1.02156	0.941177	0.991646	0	0.164957	1.12113	0.697565	0.971183	0	0.134182	1.09747	0.751848	0.932945
11065|622.3239|5.85			11065|622.3239|5.85	neg		0	-0.492601	-1.40698	0.177375	0.737577	0	-0.0744819	-1.05298	0.847078	0.964144	0	0.418119	1.33618	0.282742	0.585955	0	0.248798	1.18822	0.598241	0.902479	0	-0.179676	-1.13263	0.708015	0.971479	0	-0.428474	-1.34581	0.356259	0.753856
11069|184.0876|1.05			11069|184.0876|1.05	pos		0	0.0108086	1.00752	0.937463	0.985823	0	0.18046	1.13324	0.194143	0.642895	0	0.169651	1.12479	0.221748	0.537127	0	-0.358518	-1.28211	0.0193739	0.681539	0	0.089561	1.06405	0.54769	0.970707	0	0.448079	1.36422	0.00403032	0.168036
11070|343.2486|7.43			11070|343.2486|7.43	neg		0	-0.217172	-1.16245	0.393729	0.860608	0	-0.467221	-1.38244	0.0658124	0.429635	0	-0.250049	-1.18925	0.334797	0.637525	0	0.440146	1.35674	0.179412	0.706115	0	0.41651	1.3347	0.20332	0.851481	0	-0.0236355	-1.01652	0.937677	0.985836
11071|241.0330|0.84			11071|241.0330|0.84	neg		0	-0.470988	-1.38606	0.0951351	0.625877	0	-0.393724	-1.31378	0.168767	0.613319	0	0.0772634	1.05501	0.784535	0.909661	0	-0.595224	-1.51071	0.140524	0.679548	0	-0.322938	-1.25087	0.419396	0.920709	0	0.272287	1.20772	0.46834	0.823929
11073|167.1080|4.93			11073|167.1080|4.93	neg		0	0.0216008	1.01509	0.97022	0.994599	0	0.280617	1.21471	0.628343	0.888325	0	0.259016	1.19666	0.647856	0.835584	0	-0.145015	-1.10574	0.750463	0.937779	0	-0.671545	-1.59278	0.163484	0.828006	0	-0.52653	-1.44046	0.23951	0.650031
11088|458.0912|0.73			11088|458.0912|0.73	neg		0	-0.0250936	-1.01755	0.930517	0.986653	0	-0.674384	-1.59592	0.0248366	0.275979	0	-0.649291	-1.5684	0.0304167	0.192995	0	0.332196	1.25893	0.254235	0.75541	0	0.0752893	1.05357	0.797913	0.982691	0	-0.256907	-1.19491	0.376456	0.767783
11092|358.2589|6.40			11092|358.2589|6.40	pos		0	-0.554325	-1.46848	0.073648	0.611177	0	-0.394038	-1.31407	0.206403	0.655759	0	0.160287	1.11751	0.604697	0.828651	0	0.253817	1.19236	0.468041	0.907664	0	0.326048	1.25357	0.359898	0.948194	0	0.0722304	1.05134	0.838545	0.958952
11096|377.1959|7.52			11096|377.1959|7.52	pos		0	-0.303184	-1.23386	0.288264	0.778173	0	-0.542548	-1.45654	0.0758307	0.457233	0	-0.239365	-1.18047	0.40041	0.70918	0	0.33702	1.26314	0.207179	0.840278	0	-0.148404	-1.10834	0.58823	0.976042	0	-0.485424	-1.4	0.0723423	0.493844
11101|177.0409|0.78			11101|177.0409|0.78	neg		0	-0.526869	-1.4408	0.0518486	0.522983	0	0.264133	1.20091	0.329783	0.729039	0	0.791002	1.73028	0.00497361	0.0734885	0	-0.267131	-1.20341	0.299056	0.777801	0	-0.127359	-1.09229	0.612919	0.951882	0	0.139772	1.10173	0.585185	0.868954
11101|727.0627|0.95			11101|727.0627|0.95	pos		0	0.126871	1.09192	0.216767	0.7662	0	0.0984756	1.07064	0.33617	0.76279	0	-0.0283954	-1.01988	0.780581	0.91334	0	0.0893235	1.06387	0.600768	0.934645	0	-0.121303	-1.08772	0.477871	0.960474	0	-0.210626	-1.15719	0.220399	0.678064
11102|176.0289|0.50			11102|176.0289|0.50	pos		0	0.0546641	1.03862	0.77622	0.936776	0	-0.0671733	-1.04766	0.726924	0.93714	0	-0.121837	-1.08812	0.527071	0.794001	0	-0.0718995	-1.0511	0.720252	0.959269	0	0.0581161	1.04111	0.772166	0.97749	0	0.130016	1.09431	0.511164	0.855996
11102|220.9911|0.99			11102|220.9911|0.99	neg		0	-0.224748	-1.16857	0.116005	0.666747	0	-0.0632691	-1.04483	0.654246	0.901111	0	0.161479	1.11843	0.255769	0.557416	0	0.0219218	1.01531	0.865828	0.973569	0	0.164718	1.12095	0.208251	0.856213	0	0.142797	1.10404	0.274249	0.683345
11104|599.2518|6.51			11104|599.2518|6.51	neg		0	0.557667	1.47189	0.175477	0.737577	0	-0.00918589	-1.00639	0.982321	0.995642	0	-0.566853	-1.48129	0.182186	0.47429	0	0.317406	1.24609	0.262043	0.756439	0	-0.193772	-1.14375	0.498769	0.942521	0	-0.511178	-1.42521	0.0788722	0.424309
11105|263.0123|0.50			11105|263.0123|0.50	pos		0	0.27572	1.2106	0.175871	0.719205	0	-0.0176119	-1.01228	0.930376	0.98844	0	-0.293332	-1.22547	0.162284	0.463825	0	0.170215	1.12523	0.494276	0.918335	0	0.214657	1.16043	0.389424	0.950825	0	0.0444414	1.03128	0.85802	0.965302
11107|287.9263|0.72			11107|287.9263|0.72	neg		0	-0.212825	-1.15896	0.223248	0.778379	0	-0.444958	-1.36127	0.0130324	0.196252	0	-0.232133	-1.17457	0.184683	0.477382	0	-0.143306	-1.10443	0.520546	0.879336	0	-0.405984	-1.32499	0.0732268	0.736942	0	-0.262677	-1.1997	0.24148	0.650761
11111|521.8662|0.70			11111|521.8662|0.70	neg		0	-0.222939	-1.16711	0.0774279	0.59886	0	-0.0384637	-1.02702	0.760969	0.942131	0	0.184475	1.1364	0.161257	0.449558	0	0.0150992	1.01052	0.928359	0.987964	0	0.0522048	1.03685	0.751293	0.97778	0	0.0371056	1.02605	0.825133	0.957169
11112|653.3351|5.50			11112|653.3351|5.50	neg		0	0.260497	1.19789	0.045141	0.495554	0	0.0434083	1.03055	0.729012	0.930542	0	-0.217089	-1.16239	0.0928649	0.34418	0	-0.035353	-1.02481	0.805187	0.957486	0	-0.0763158	-1.05432	0.601403	0.94998	0	-0.0409628	-1.0288	0.775078	0.939359
11114|155.0716|6.00			11114|155.0716|6.00	neg		0	-0.0930787	-1.06664	0.754528	0.964012	0	0.227723	1.17099	0.453332	0.800506	0	0.320802	1.24902	0.274778	0.57733	0	-0.133901	-1.09726	0.666972	0.914568	0	-0.482895	-1.39754	0.15512	0.827353	0	-0.348994	-1.27367	0.286828	0.6968
11124|481.2230|5.20			11124|481.2230|5.20	pos		0	0.0384113	1.02698	0.803788	0.943781	0	-0.216406	-1.16184	0.159951	0.604473	0	-0.254817	-1.19318	0.099372	0.360815	0	-0.107752	-1.07755	0.519256	0.922159	0	-0.0529271	-1.03737	0.751216	0.97749	0	0.054825	1.03873	0.742477	0.929748
11129|176.0406|0.54			11129|176.0406|0.54	pos		0	-0.319723	-1.24809	0.254803	0.776831	0	0.560672	1.47496	0.0493716	0.375676	0	0.880396	1.84088	0.00367853	0.0626386	0	-0.338408	-1.26436	0.222357	0.841466	0	-0.132446	-1.09615	0.610406	0.97749	0	0.205961	1.15345	0.439846	0.834276
1113|212.0904|1.00			1113|212.0904|1.00	neg		0	0.00146253	1.00101	0.983574	0.995697	0	-0.0967751	-1.06938	0.177282	0.619466	0	-0.0982376	-1.07046	0.170949	0.461259	0	0.0193713	1.01352	0.8029	0.957143	0	0.0632691	1.04483	0.416533	0.920187	0	0.0438978	1.0309	0.572215	0.865765
1113|570.3437|7.62			1113|570.3437|7.62	pos		0	0.216744	1.16211	0.529589	0.869355	0	-0.115095	-1.08305	0.734331	0.940977	0	-0.331838	-1.25862	0.337189	0.642432	0	-0.303446	-1.23409	0.46667	0.907664	0	-0.266017	-1.20248	0.529773	0.964894	0	0.037429	1.02628	0.929395	0.985543
11130|418.9776|0.88			11130|418.9776|0.88	neg		0	-0.570671	-1.48521	0.160395	0.721061	0	0.813782	1.75781	0.0303196	0.305485	1	1.38445	2.61073	0.000724187	0.0245909	0	-0.0840151	-1.05996	0.819725	0.961067	0	0.0820083	1.05849	0.810367	0.983368	0	0.166023	1.12196	0.670246	0.905148
11131|373.1138|4.54			11131|373.1138|4.54	neg		0	-0.00661382	-1.00459	0.986513	0.996173	0	-0.347699	-1.27253	0.363522	0.753651	0	-0.341085	-1.26671	0.404708	0.689303	0	0.668196	1.58908	0.105718	0.641635	0	0.27567	1.21056	0.497892	0.942521	0	-0.392526	-1.31269	0.336085	0.735699
11131|620.3846|4.81			11131|620.3846|4.81	pos		0	-0.533348	-1.44728	0.244838	0.776831	0	-0.480034	-1.39478	0.26172	0.705963	0	0.0533137	1.03765	0.907876	0.967343	0	0.241395	1.18214	0.688432	0.947954	0	0.0717968	1.05102	0.904938	0.987819	0	-0.169599	-1.12475	0.771561	0.939794
11132|549.1558|2.08			11132|549.1558|2.08	pos		0	-0.0310308	-1.02174	0.882638	0.968072	0	0.35778	1.28145	0.0934963	0.492778	0	0.388811	1.30931	0.0690704	0.299523	0	-0.248751	-1.18818	0.215544	0.840478	0	0.284807	1.21825	0.157286	0.909447	0	0.533558	1.44749	0.00987233	0.225365
11135|147.0474|1.50			11135|147.0474|1.50	pos		0	-0.0867416	-1.06197	0.771609	0.936356	0	0.274953	1.20995	0.35947	0.780745	0	0.361695	1.28493	0.222679	0.537601	0	0.66721	1.588	0.126398	0.767983	0	0.531826	1.44576	0.228255	0.926626	0	-0.135384	-1.09838	0.757237	0.935676
11136|708.6393|0.57			11136|708.6393|0.57	neg		0	0.0860248	1.06144	0.496647	0.902948	0	-0.243652	-1.18399	0.0880367	0.484221	0	-0.329676	-1.25673	0.0192845	0.153239	0	0.306112	1.23637	0.0406657	0.562457	0	0.203624	1.15159	0.157052	0.827353	0	-0.102488	-1.07362	0.489313	0.832693
11142|632.4218|5.93			11142|632.4218|5.93	pos		0	-0.230458	-1.17321	0.316141	0.789561	0	-0.38196	-1.30311	0.0997893	0.506828	0	-0.151502	-1.11073	0.514649	0.785121	0	-0.174884	-1.12887	0.505891	0.920359	0	0.0501888	1.0354	0.850653	0.982183	0	0.225073	1.16884	0.400277	0.811421
11151|297.0236|0.74			11151|297.0236|0.74	neg		0	0.0699152	1.04965	0.753169	0.964004	0	0.115436	1.0833	0.603944	0.88105	0	0.0455208	1.03206	0.837724	0.934089	0	-0.0151048	-1.01052	0.944804	0.992016	0	-0.179552	-1.13253	0.412287	0.916821	0	-0.164448	-1.12074	0.452434	0.815093
11151|385.3062|7.86			11151|385.3062|7.86	pos		0	-0.255883	-1.19407	0.310198	0.784605	-1	-1.1868	-2.27648	5.16379e-05	0.0188995	-1	-0.93092	-1.90649	0.00100032	0.0297657	0	0.0974014	1.06984	0.669464	0.941495	0	-0.235552	-1.17736	0.31962	0.945449	0	-0.332953	-1.25959	0.14923	0.622793
11153|717.6661|0.57			11153|717.6661|0.57	neg		0	0.199749	1.1485	0.171332	0.732919	0	0.00399448	1.00277	0.978961	0.995642	0	-0.195754	-1.14532	0.148942	0.436838	0	0.278948	1.21331	0.0345454	0.546727	0	0.124712	1.09029	0.321669	0.888118	0	-0.154237	-1.11283	0.240357	0.650338
11155|164.0719|3.73			11155|164.0719|3.73	neg		0	-0.0203371	-1.0142	0.868762	0.978489	0	-0.0395183	-1.02777	0.748254	0.936517	0	-0.0191812	-1.01338	0.876157	0.949822	0	-0.0579592	-1.04099	0.669642	0.914568	0	0.179734	1.13268	0.189683	0.841073	0	0.237694	1.17911	0.0850433	0.437567
11156|448.0626|4.25			11156|448.0626|4.25	neg		0	0.860852	1.81611	0.0887176	0.620632	0	0.0437774	1.03081	0.933896	0.985194	0	-0.817075	-1.76183	0.077108	0.315042	0	-0.0319845	-1.02242	0.956712	0.99318	0	0.226721	1.17017	0.714931	0.972093	0	0.258706	1.19641	0.639687	0.891646
11157|262.0389|0.89			11157|262.0389|0.89	neg		0	0.357951	1.2816	0.0775736	0.59886	0	0.112743	1.08128	0.594675	0.876341	0	-0.245208	-1.18526	0.250331	0.551838	0	0.197658	1.14684	0.340297	0.797842	0	-0.177254	-1.13073	0.383774	0.90976	0	-0.374913	-1.29676	0.0698378	0.40819
1116|663.3692|7.79			1116|663.3692|7.79	neg		0	0.740897	1.67121	0.0222272	0.404946	0	0.564028	1.47839	0.0782814	0.460494	0	-0.176869	-1.13043	0.575182	0.790123	0	-0.201259	-1.1497	0.181502	0.706701	0	-0.058379	-1.0413	0.69566	0.970268	0	0.14288	1.10411	0.340431	0.740314
1116|805.6220|9.89			1116|805.6220|9.89	pos		0	0.418843	1.33686	0.257808	0.776831	0	0.438491	1.35519	0.255176	0.698537	0	0.0196476	1.01371	0.960092	0.98759	0	0.151298	1.11057	0.68978	0.948026	0	-0.235613	-1.17741	0.534791	0.964894	0	-0.386912	-1.30759	0.318058	0.764191
11162|377.1428|4.08			11162|377.1428|4.08	neg		0	-0.184987	-1.13681	0.391315	0.85951	0	-0.0308227	-1.02159	0.884152	0.972083	0	0.154165	1.11278	0.459093	0.721432	0	-0.244906	-1.18502	0.230737	0.743532	0	0.299224	1.23048	0.144942	0.827353	0	0.54413	1.45814	0.0101209	0.180333
11166|249.1860|8.02			11166|249.1860|8.02	neg		0	-0.0332501	-1.02331	0.947798	0.990235	0	-0.0385023	-1.02705	0.946435	0.988756	0	-0.00525224	-1.00365	0.992687	0.99654	0	0.176479	1.13012	0.726193	0.9348	0	-0.289915	-1.22257	0.588038	0.949203	0	-0.466394	-1.38165	0.357537	0.75543
11167|496.2081|5.62			11167|496.2081|5.62	pos		0	0.279515	1.21379	0.498634	0.854754	0	0.954675	1.93814	0.0201913	0.261408	0	0.675159	1.59677	0.106887	0.375875	0	0.0862084	1.06158	0.785926	0.964758	0	0.133865	1.09723	0.668382	0.97749	0	0.0476565	1.03358	0.880616	0.967039
11169|580.2990|7.55			11169|580.2990|7.55	neg		0	0.146978	1.10725	0.447869	0.887528	0	0.0193067	1.01347	0.925316	0.982755	0	-0.127672	-1.09253	0.529581	0.765277	0	0.0401193	1.0282	0.841336	0.96898	0	-0.287165	-1.22024	0.148466	0.827353	0	-0.327284	-1.25465	0.114766	0.480856
1117|339.2506|7.33			1117|339.2506|7.33	pos		0	0.213686	1.15965	0.328396	0.796838	0	0.0732553	1.05209	0.736466	0.940977	0	-0.140431	-1.10223	0.519494	0.788614	0	0.149926	1.10951	0.511076	0.920359	0	-0.0134825	-1.00939	0.952761	0.992941	0	-0.163408	-1.11993	0.47403	0.844248
11172|593.2952|6.02			11172|593.2952|6.02	neg		0	0.052348	1.03695	0.896081	0.983125	0	-0.661502	-1.58173	0.111875	0.519946	0	-0.71385	-1.64018	0.0921564	0.343201	0	0.53067	1.4446	0.078997	0.618076	0	-0.871953	-1.83014	0.0448055	0.632846	0	-1.40262	-2.64382	0.00273309	0.0978601
11173|263.0923|2.82			11173|263.0923|2.82	neg		0	-0.231368	-1.17395	0.359353	0.846197	0	-0.743971	-1.67478	0.00604773	0.13892	0	-0.512603	-1.42662	0.0532749	0.259607	0	-0.148472	-1.10839	0.280019	0.76288	0	0.19708	1.14638	0.153619	0.827353	0	0.345552	1.27064	0.0144566	0.216804
11176|265.1080|6.86			11176|265.1080|6.86	neg		0	0.0538593	1.03804	0.715511	0.959912	0	-0.277255	-1.21189	0.0652335	0.429635	0	-0.331115	-1.25798	0.0288529	0.188575	0	-0.138487	-1.10075	0.540171	0.886969	0	-0.676831	-1.59862	0.00488196	0.283881	0	-0.538344	-1.4523	0.0208158	0.260364
Massbank:PR310824 N-Fructosyl isoleucine.1	Massbank:PR310824 N-Fructosyl isoleucine	N-Fructosyl isoleucine	1118|294.1548|1.17	pos		0	-0.0960999	-1.06888	0.788625	0.937437	0	0.299106	1.23038	0.405565	0.815144	0	0.395206	1.31513	0.273076	0.597047	0	-0.15816	-1.11586	0.740348	0.959269	0	0.165759	1.12176	0.72837	0.97749	0	0.32392	1.25173	0.498162	0.851633
11180|763.2496|1.06			11180|763.2496|1.06	pos		0	-0.0550669	-1.03891	0.844776	0.956629	0	0.26028	1.19771	0.356799	0.778957	0	0.315347	1.24431	0.265222	0.591611	0	-0.839571	-1.78952	0.00827869	0.681539	0	-0.0137115	-1.00955	0.963601	0.992941	0	0.82586	1.77259	0.00930727	0.225365
11185|398.0934|2.17			11185|398.0934|2.17	neg		0	-0.0173872	-1.01212	0.850191	0.974908	0	0.130632	1.09477	0.160189	0.605512	0	0.148019	1.10805	0.112576	0.374414	0	-0.0797065	-1.0568	0.384245	0.823791	0	0.103918	1.07469	0.258036	0.874427	0	0.183625	1.13573	0.0489415	0.355265
11186|362.0303|2.82			11186|362.0303|2.82	neg		0	-0.221964	-1.16632	0.35149	0.846197	0	-0.656999	-1.5768	0.00982862	0.170926	0	-0.435035	-1.35194	0.0809962	0.322745	0	-0.091657	-1.06559	0.584398	0.896392	0	0.285971	1.21923	0.0925414	0.768432	0	0.377628	1.2992	0.0280914	0.290251
11188|304.1153|0.70			11188|304.1153|0.70	neg		0	0.142306	1.10367	0.758342	0.964784	0	-0.816425	-1.76104	0.0938466	0.49302	0	-0.958731	-1.9436	0.0505298	0.253205	0	0.959139	1.94415	0.0364447	0.551592	0	-0.474207	-1.38915	0.282371	0.879938	0	-1.43335	-2.70072	0.00277503	0.0978601
11189|450.2611|3.91			11189|450.2611|3.91	neg		0	0.261681	1.19887	0.438105	0.883605	1	1.45034	2.73272	8.24059e-05	0.0479541	1	1.18865	2.2794	0.000913801	0.028066	0	-0.303972	-1.23454	0.245425	0.752894	0	-0.00844172	-1.00587	0.973574	0.99521	0	0.29553	1.22734	0.258565	0.668867
1119|344.2279|4.07			1119|344.2279|4.07	pos		0	-0.176716	-1.13031	0.650287	0.902625	0	-0.439036	-1.3557	0.241755	0.687243	0	-0.26232	-1.19941	0.481976	0.767972	0	0.0943159	1.06756	0.688231	0.947954	0	0.0842069	1.0601	0.724242	0.97749	0	-0.0101089	-1.00703	0.965664	0.994193
11192|184.1696|5.41			11192|184.1696|5.41	pos		0	-0.368599	-1.2911	0.277745	0.778173	0	-0.445125	-1.36143	0.173084	0.617356	0	-0.0765261	-1.05448	0.822963	0.932811	0	-0.00751579	-1.00522	0.978635	0.996846	0	0.0347199	1.02436	0.901549	0.986794	0	0.0422357	1.02971	0.878288	0.966804
11195|221.1183|6.69			11195|221.1183|6.69	neg		0	-0.0460366	-1.03242	0.7781	0.96865	0	-0.157374	-1.11526	0.353541	0.744808	0	-0.111338	-1.08023	0.510591	0.753618	0	0.15376	1.11247	0.429356	0.843881	0	0.128886	1.09345	0.514303	0.944007	0	-0.024874	-1.01739	0.899606	0.978878
11199|312.2171|6.04			11199|312.2171|6.04	pos		0	-0.180718	-1.13345	0.628496	0.902625	0	-0.551892	-1.46601	0.143509	0.583601	0	-0.371174	-1.29341	0.322235	0.634943	0	0.0563895	1.03986	0.843302	0.977574	0	-0.493713	-1.40806	0.0885544	0.895337	0	-0.550103	-1.46419	0.0587079	0.445903
112|311.2227|7.63			112|311.2227|7.63	neg		0	-0.0912245	-1.06527	0.670641	0.952149	0	-0.325964	-1.2535	0.120767	0.540316	0	-0.234739	-1.17669	0.276506	0.579363	0	0.0703956	1.05	0.745995	0.936645	0	-0.0618917	-1.04383	0.775772	0.981082	0	-0.132287	-1.09603	0.549803	0.853515
112|703.5660|9.23			112|703.5660|9.23	pos		0	0.696317	1.62036	0.256277	0.776831	0	0.312164	1.24157	0.614155	0.898685	0	-0.384153	-1.30509	0.53527	0.798203	0	-0.193084	-1.1432	0.666851	0.941495	0	-0.522948	-1.43689	0.246788	0.928755	0	-0.329864	-1.2569	0.45576	0.837582
11200|310.0364|5.82			11200|310.0364|5.82	pos		0	0.0837681	1.05978	0.775404	0.936776	0	-0.337069	-1.26319	0.285919	0.722493	0	-0.420837	-1.3387	0.173128	0.47591	0	-0.00981885	-1.00683	0.975682	0.996846	0	0.26927	1.2052	0.420059	0.952552	0	0.279088	1.21343	0.38843	0.800263
11203|357.0978|3.90			11203|357.0978|3.90	neg		0	0.120454	1.08708	0.69717	0.956839	1	1.40105	2.64094	4.8004e-05	0.0479541	1	1.2806	2.4294	0.000165931	0.00932255	0	-0.213691	-1.15965	0.25867	0.75541	0	0.115765	1.08355	0.538525	0.94512	0	0.329456	1.25654	0.0845893	0.437432
11208|366.2406|6.78			11208|366.2406|6.78	pos		0	-0.122963	-1.08897	0.393258	0.823909	0	-0.121837	-1.08812	0.39757	0.809228	0	0.00112536	1.00078	0.993742	0.997011	0	-0.0752287	-1.05353	0.647866	0.941495	0	0.0465095	1.03276	0.777505	0.97749	0	0.121738	1.08805	0.460691	0.838274
11208|452.1739|7.40			11208|452.1739|7.40	neg		0	-0.253552	-1.19214	0.17336	0.734723	0	-0.337227	-1.26333	0.0722644	0.447048	0	-0.0836746	-1.05971	0.65035	0.837428	0	0.0439829	1.03096	0.828674	0.962468	0	-0.0991727	-1.07116	0.625981	0.957906	0	-0.143156	-1.10432	0.466718	0.822987
11209|176.1282|0.65			11209|176.1282|0.65	pos		0	-0.211518	-1.15791	0.421633	0.834045	0	-0.119453	-1.08632	0.649205	0.913437	0	0.0920653	1.06589	0.725789	0.888127	0	0.0983748	1.07057	0.729083	0.959269	0	-0.0627034	-1.04442	0.825212	0.980365	0	-0.161078	-1.11812	0.571077	0.879097
11212|452.2409|5.43			11212|452.2409|5.43	pos		0	0.082736	1.05902	0.8387	0.954604	0	-0.673686	-1.59514	0.117763	0.540794	0	-0.756422	-1.6893	0.0847947	0.332992	0	0.4367	1.3535	0.319833	0.897671	0	-0.166971	-1.1227	0.690764	0.97749	0	-0.603671	-1.51958	0.164606	0.633316
11213|250.9720|1.21			11213|250.9720|1.21	neg		0	-0.617013	-1.5337	0.0072425	0.308959	0	-0.049707	-1.03505	0.824677	0.959081	0	0.567306	1.48175	0.0143989	0.130114	0	-0.676235	-1.59796	0.0478167	0.570643	0	-0.591103	-1.5064	0.0820804	0.748798	0	0.0851324	1.06079	0.798975	0.948154
11215|271.0254|0.95			11215|271.0254|0.95	pos		0	0.597757	1.51336	0.0578876	0.580461	0	0.317063	1.24579	0.307888	0.738575	0	-0.280694	-1.21478	0.366122	0.675747	0	0.190368	1.14106	0.576391	0.933622	0	-0.356275	-1.28012	0.297864	0.945449	0	-0.546644	-1.46068	0.113081	0.567513
11217|376.7322|0.47			11217|376.7322|0.47	pos		0	0.205559	1.15313	0.276324	0.778	0	0.0213165	1.01489	0.909565	0.98415	0	-0.184243	-1.13622	0.328613	0.637653	0	0.0665142	1.04718	0.721589	0.959269	0	0.0221098	1.01544	0.905653	0.988304	0	-0.0444045	-1.03126	0.811895	0.950872
11217|415.2335|8.13			11217|415.2335|8.13	neg		0	-0.14627	-1.1067	0.556331	0.917764	0	-0.175733	-1.12954	0.40918	0.77712	0	-0.0294622	-1.02063	0.906639	0.964318	0	0.234034	1.17612	0.264627	0.757443	0	0.324173	1.25195	0.173912	0.840757	0	0.090139	1.06447	0.692514	0.913925
11218|339.1779|7.24			11218|339.1779|7.24	pos		0	-0.378673	-1.30015	0.319167	0.789561	0	-0.428661	-1.34598	0.26018	0.705533	0	-0.049988	-1.03526	0.891447	0.958994	0	0.369327	1.29175	0.171373	0.81027	0	0.0513779	1.03625	0.849928	0.982183	0	-0.31795	-1.24656	0.237568	0.69357
11220|394.9557|0.95			11220|394.9557|0.95	neg		0	-0.0573708	-1.04057	0.859594	0.976544	0	0.66621	1.5869	0.0421241	0.353719	0	0.723581	1.65128	0.0281649	0.186914	0	-0.472776	-1.38778	0.0762122	0.618076	0	-0.999139	-1.99881	0.000482044	0.0627346	0	-0.526363	-1.44029	0.054189	0.369323
11221|309.1657|0.59			11221|309.1657|0.59	pos		0	-0.594964	-1.51044	0.133379	0.684163	0	-0.238631	-1.17987	0.542224	0.873762	0	0.356333	1.28017	0.372498	0.682366	0	-0.842916	-1.79367	0.0609118	0.738648	0	0.15374	1.11245	0.726134	0.97749	0	0.996655	1.99537	0.0281365	0.346594
11224|262.0599|0.64			11224|262.0599|0.64	pos		0	0.206415	1.15382	0.275353	0.778	0	-0.0212319	-1.01483	0.910111	0.98415	0	-0.227646	-1.17092	0.229591	0.545861	0	0.102864	1.0739	0.72644	0.959269	0	-0.346296	-1.27129	0.242145	0.927759	0	-0.44916	-1.36525	0.131218	0.597172
11237|503.3228|6.62			11237|503.3228|6.62	neg		0	-0.09678	-1.06938	0.762184	0.96599	0	0.0642265	1.04552	0.8383	0.960854	0	0.161007	1.11807	0.614966	0.813458	0	0.0651823	1.04622	0.825991	0.962107	0	0.108082	1.07779	0.720675	0.972172	0	0.0428996	1.03018	0.888792	0.975637
11239|299.0915|0.87			11239|299.0915|0.87	pos		0	-0.286138	-1.21937	0.13524	0.684805	0	0.553328	1.46747	0.00506073	0.134219	1	0.839466	1.78939	4.96406e-05	0.00478117	0	-0.468693	-1.38386	0.0278295	0.690623	0	-0.136601	-1.09931	0.511016	0.963404	0	0.332092	1.25884	0.114238	0.567513
11240|297.1399|5.97			11240|297.1399|5.97	pos		0	0.370267	1.29259	0.271767	0.776831	0	0.174653	1.12869	0.602399	0.896253	0	-0.195614	-1.14521	0.559715	0.807078	0	0.195183	1.14487	0.500157	0.919297	0	-0.176855	-1.13042	0.541063	0.970465	0	-0.372038	-1.29418	0.201702	0.666705
11242|295.9949|0.60			11242|295.9949|0.60	pos		0	-0.0347631	-1.02439	0.860205	0.96079	0	-0.148722	-1.10859	0.459198	0.839073	0	-0.113959	-1.08219	0.570141	0.808701	0	0.0908502	1.065	0.720122	0.959269	0	0.258751	1.19644	0.309955	0.945449	0	0.167901	1.12342	0.508595	0.85443
11247|120.0808|4.58			11247|120.0808|4.58	pos		0	0.134223	1.0975	0.617108	0.900355	0	-0.243192	-1.18361	0.351385	0.775059	0	-0.377415	-1.29901	0.163681	0.465268	0	-0.0648708	-1.04599	0.840962	0.977574	0	-0.189129	-1.14008	0.559237	0.974488	0	-0.124258	-1.08995	0.70089	0.921365
11248|120.0808|4.58			11248|120.0808|4.58	pos		0	0.134223	1.0975	0.617108	0.900355	0	-0.243192	-1.18361	0.351385	0.775059	0	-0.377415	-1.29901	0.163681	0.465268	0	-0.0648708	-1.04599	0.840962	0.977574	0	-0.189129	-1.14008	0.559237	0.974488	0	-0.124258	-1.08995	0.70089	0.921365
1125|707.5871|9.74			1125|707.5871|9.74	pos		0	-0.401998	-1.32134	0.276786	0.778062	0	-0.247666	-1.18729	0.494741	0.85795	0	0.154332	1.11291	0.674637	0.866935	0	0.393951	1.31399	0.276078	0.88242	0	0.202252	1.15049	0.57409	0.975433	0	-0.1917	-1.14211	0.599849	0.885439
1125|709.6552|11.65			1125|709.6552|11.65	neg		0	0.085016	1.0607	0.761351	0.96599	0	-0.0848532	-1.06058	0.761794	0.942131	0	-0.169869	-1.12496	0.544551	0.77226	0	-0.016191	-1.01129	0.958919	0.99318	0	0.262975	1.19995	0.404645	0.914465	0	0.279166	1.21349	0.376575	0.767783
11252|322.0873|0.62			11252|322.0873|0.62	pos		0	-0.233298	-1.17552	0.645095	0.902625	0	-0.5121	-1.42612	0.314805	0.738581	0	-0.278803	-1.21319	0.574258	0.810563	0	-0.696893	-1.62101	0.174363	0.81027	0	-0.413797	-1.33219	0.401197	0.950825	0	0.283096	1.2168	0.555703	0.87357
11257|251.0340|2.18			11257|251.0340|2.18	pos		0	0.0185194	1.01292	0.945577	0.986246	0	0.319677	1.24805	0.242037	0.687243	0	0.301158	1.23213	0.270019	0.593553	0	-0.0774362	-1.05514	0.80205	0.972165	0	-0.10952	-1.07887	0.72301	0.97749	0	-0.0320836	-1.02249	0.91725	0.980868
11258|251.0340|2.18			11258|251.0340|2.18	pos		0	0.0185194	1.01292	0.945577	0.986246	0	0.319677	1.24805	0.242037	0.687243	0	0.301158	1.23213	0.270019	0.593553	0	-0.0774362	-1.05514	0.80205	0.972165	0	-0.10952	-1.07887	0.72301	0.97749	0	-0.0320836	-1.02249	0.91725	0.980868
1126|469.3887|8.90			1126|469.3887|8.90	pos		0	-0.36791	-1.29048	0.147487	0.690283	0	-0.331452	-1.25828	0.191006	0.638713	0	0.0364583	1.02559	0.88462	0.956487	0	0.527708	1.44164	0.0224273	0.690623	0	0.122333	1.08849	0.592106	0.976042	0	-0.405376	-1.32443	0.0805689	0.510234
1126|479.3744|10.42			1126|479.3744|10.42	neg		0	-0.105403	-1.07579	0.490386	0.9026	0	-0.110917	-1.07991	0.468098	0.810866	0	-0.00551378	-1.00383	0.971147	0.989825	0	-0.0117456	-1.00817	0.949586	0.992975	0	0.037004	1.02598	0.842144	0.98398	0	0.0487496	1.03437	0.793073	0.946389
11263|308.0986|0.96			11263|308.0986|0.96	neg		0	0.00549943	1.00382	0.982772	0.995697	0	0.925739	1.89966	0.00103606	0.0555309	1	0.92024	1.89243	0.000369124	0.0157656	0	-0.282529	-1.21632	0.238051	0.751837	0	0.274808	1.20983	0.260473	0.874427	0	0.557336	1.47155	0.0284302	0.29101
11264|247.9940|0.88			11264|247.9940|0.88	neg		0	0.147169	1.10739	0.533937	0.913769	1	0.906481	1.87447	0.000343039	0.0479541	1	0.759312	1.69268	0.0022336	0.0490411	0	-0.305562	-1.2359	0.22786	0.743532	0	-0.139086	-1.10121	0.58061	0.949203	0	0.166476	1.12231	0.508741	0.84086
11270|221.0334|0.94			11270|221.0334|0.94	neg		0	0.151186	1.11048	0.829179	0.973691	0	0.14008	1.10197	0.784648	0.948492	0	-0.0111058	-1.00773	0.986539	0.995002	0	-0.265049	-1.20168	0.452595	0.855574	0	-0.0414842	-1.02917	0.885012	0.989848	0	0.223565	1.16761	0.525757	0.852101
11279|193.0612|3.96			11279|193.0612|3.96	neg		0	0.113719	1.08201	0.471935	0.893862	0	0.139703	1.10168	0.38543	0.76502	0	0.0259842	1.01817	0.871213	0.948232	0	0.0510448	1.03601	0.793476	0.954669	0	0.578703	1.49351	0.00528439	0.294241	0	0.527659	1.44159	0.0104178	0.181349
1128|562.4932|10.53			1128|562.4932|10.53	neg		0	-0.299506	-1.23072	0.20865	0.765103	0	-0.309177	-1.239	0.194571	0.636956	0	-0.00967134	-1.00673	0.967342	0.989606	0	0.0828969	1.05914	0.777365	0.950963	0	-0.160038	-1.11732	0.591872	0.949203	0	-0.242935	-1.1834	0.416749	0.797881
11282|451.0271|0.95			11282|451.0271|0.95	pos		0	0.0823667	1.05875	0.489622	0.853415	0	0.0700192	1.04973	0.556705	0.877835	0	-0.0123475	-1.0086	0.917306	0.97033	0	0.147849	1.10792	0.309718	0.895425	0	0.00559774	1.00389	0.969143	0.993531	0	-0.142252	-1.10363	0.328188	0.764561
11284|253.1342|5.92			11284|253.1342|5.92	neg		0	0.292404	1.22468	0.396898	0.860608	0	-0.144858	-1.10562	0.673824	0.908847	0	-0.437262	-1.35403	0.207317	0.505126	0	0.111099	1.08005	0.68934	0.922041	0	-0.395223	-1.31515	0.159303	0.827353	0	-0.506322	-1.42042	0.0733784	0.413288
11287|458.8992|0.60			11287|458.8992|0.60	neg		0	0.197525	1.14673	0.0587373	0.549074	0	-0.0933089	-1.06681	0.384038	0.76502	0	-0.290834	-1.22335	0.00953873	0.105777	0	0.150345	1.10984	0.43744	0.84843	0	0.210737	1.15728	0.241422	0.869248	0	0.0603911	1.04275	0.734434	0.927242
11288|426.2617|7.01			11288|426.2617|7.01	pos		0	-0.261957	-1.1991	0.38543	0.823909	0	0.135654	1.09859	0.652122	0.915172	0	0.397611	1.31732	0.196362	0.504302	0	-0.379625	-1.301	0.226428	0.84737	0	0.256373	1.19447	0.435554	0.953538	0	0.635998	1.55401	0.0464936	0.419519
11288|460.8964|0.59			11288|460.8964|0.59	neg		0	0.197079	1.14638	0.037661	0.467547	0	-0.0478699	-1.03374	0.629191	0.889064	0	-0.244949	-1.18505	0.014208	0.129041	0	0.0293553	1.02056	0.778425	0.95129	0	0.0458957	1.03232	0.649166	0.961389	0	0.0165404	1.01153	0.872043	0.973979
11289|425.2513|7.02			11289|425.2513|7.02	pos		0	-0.546394	-1.46043	0.0979591	0.63971	0	0.385626	1.30643	0.232665	0.682881	0	0.93202	1.90795	0.00535682	0.0742714	0	-0.260845	-1.19818	0.423845	0.907198	0	0.13866	1.10088	0.67456	0.97749	0	0.399505	1.31906	0.204056	0.667241
11289|458.8995|0.60			11289|458.8995|0.60	neg		0	0.229158	1.17215	0.0300604	0.439412	0	-0.0617251	-1.04371	0.564105	0.863776	0	-0.290883	-1.22339	0.00964999	0.106579	0	0.01879	1.01311	0.882367	0.97772	0	0.053544	1.03781	0.663148	0.964804	0	0.034754	1.02438	0.764669	0.937144
1129|521.4201|8.86			1129|521.4201|8.86	pos		0	-0.0935474	-1.06699	0.75464	0.929648	0	-0.608869	-1.52506	0.0462691	0.362623	0	-0.515322	-1.42931	0.0897814	0.343365	0	0.517119	1.43109	0.0659359	0.738648	0	0.255285	1.19357	0.364683	0.950314	0	-0.261834	-1.199	0.352626	0.7834
1129|815.6306|13.18			1129|815.6306|13.18	neg		0	-0.170271	-1.12527	0.488676	0.901809	0	-0.0957502	-1.06862	0.696498	0.918435	0	0.0745208	1.05301	0.761381	0.898019	0	-0.127636	-1.0925	0.553047	0.888617	0	0.0811145	1.05783	0.70585	0.971479	0	0.20875	1.15569	0.333553	0.733598
11293|137.0458|2.28			11293|137.0458|2.28	pos		0	-1.19152	-2.28393	0.000835236	0.265186	0	0.522689	1.43663	0.124049	0.544543	1	1.71421	3.28117	4.05866e-06	0.00160281	0	-0.764612	-1.69891	0.0568482	0.738648	0	-0.644969	-1.56371	0.0947222	0.895337	0	0.119643	1.08647	0.760915	0.935676
11296|681.4766|9.60			11296|681.4766|9.60	neg		0	-0.105171	-1.07562	0.711332	0.959912	0	-0.0614209	-1.04349	0.831134	0.960806	0	0.0437502	1.03079	0.872984	0.948277	0	-0.0078129	-1.00543	0.981433	0.995756	0	0.402898	1.32216	0.225902	0.859978	0	0.410711	1.32934	0.225554	0.632564
Spectral Match to Lyso-PC(16:0) from NIST14 [IIN-based on: CCMSLIB00003136631]	Spectral Match to Lyso-PC(16:0) from NIST14 [IIN-based on: CCMSLIB00003136631]	Lyso-PC(16:0) [IIN-based on: CCMSLIB00003136631]	113|518.3216|7.56	pos		0	0.00284791	1.00198	0.972371	0.991003	0	0.00981414	1.00683	0.905001	0.98415	0	0.00696623	1.00484	0.932487	0.975951	0	0.0521471	1.03681	0.511332	0.920359	0	-0.0112997	-1.00786	0.886574	0.983122	0	-0.0634468	-1.04496	0.424779	0.828081
3-(2-Hydroxyphenyl)propanoic acid	3-(2-Hydroxyphenyl)propanoic acid	3-(2-Hydroxyphenyl)propanoic acid	1130|165.0558|4.93	neg	873	0	0.528134	1.44206	0.21069	0.767687	0	-0.201808	-1.15014	0.629964	0.889605	0	-0.729942	-1.65857	0.0812831	0.323356	0	0.0697458	1.04953	0.90437	0.980995	0	0.341907	1.26743	0.543646	0.94512	0	0.272161	1.20762	0.628507	0.888874
11302|236.9848|1.20			11302|236.9848|1.20	neg		0	-0.0133053	-1.00927	0.954355	0.990235	0	-0.12293	-1.08894	0.597458	0.87733	0	-0.109625	-1.07895	0.637606	0.829161	0	0.318272	1.24684	0.106613	0.642137	0	0.378135	1.29966	0.0566697	0.681081	0	0.0598639	1.04237	0.758182	0.93545
11302|302.2326|6.34			11302|302.2326|6.34	pos		0	0.210772	1.15731	0.53252	0.869355	0	-0.492798	-1.40717	0.161057	0.606449	0	-0.70357	-1.62853	0.0477658	0.248328	0	0.619979	1.53685	0.0451744	0.728363	0	-0.409746	-1.32845	0.180086	0.909447	0	-1.02973	-2.04164	0.00133229	0.121871
11303|353.2097|9.16			11303|353.2097|9.16	neg		0	-0.302311	-1.23312	0.214762	0.771164	0	-0.233078	-1.17534	0.336914	0.732952	0	0.0692332	1.04916	0.765555	0.899675	0	-0.134351	-1.0976	0.679145	0.918121	0	0.290553	1.22311	0.373954	0.904439	0	0.424904	1.34248	0.172537	0.570186
11308|453.1512|3.84			11308|453.1512|3.84	pos		0	0.0470261	1.03313	0.702811	0.911626	0	-0.109189	-1.07862	0.36927	0.785772	0	-0.156215	-1.11436	0.19191	0.497818	0	-0.00774825	-1.00539	0.954994	0.989498	0	-0.0894239	-1.06395	0.515855	0.964774	0	-0.0816756	-1.05825	0.55884	0.874344
11310|574.3600|4.40			11310|574.3600|4.40	pos		0	-0.551073	-1.46518	0.0460935	0.549519	0	-0.274979	-1.20998	0.303747	0.7377	0	0.276094	1.21091	0.301814	0.620583	0	-0.516833	-1.43081	0.0871995	0.75834	0	-0.161358	-1.11834	0.586641	0.976042	0	0.355475	1.27941	0.224793	0.682022
11311|445.0681|2.58			11311|445.0681|2.58	neg		0	-0.124147	-1.08986	0.471956	0.893862	0	-0.0800746	-1.05707	0.642152	0.893976	0	0.0440727	1.03102	0.797974	0.917654	0	0.304126	1.23467	0.221403	0.743532	0	0.127947	1.09274	0.604431	0.94998	0	-0.176179	-1.12989	0.476245	0.829407
11312|463.2201|4.76			11312|463.2201|4.76	neg		0	1.61153	3.05576	0.0028921	0.265047	0	0.32524	1.25287	0.540233	0.854857	0	-1.28629	-2.439	0.0197315	0.154545	0	1.85495	3.6174	0.00130482	0.546727	0	0.115435	1.0833	0.831302	0.983368	0	-1.73952	-3.33923	0.00188359	0.0817121
11313|310.1398|1.13			11313|310.1398|1.13	pos		0	0.0127058	1.00885	0.967047	0.991003	0	0.545671	1.4597	0.0955663	0.499675	0	0.532965	1.4469	0.0745756	0.30806	0	0.203644	1.1516	0.627054	0.939889	0	-0.818957	-1.76413	0.0562512	0.864804	0	-1.0226	-2.03158	0.0165495	0.288134
11313|425.0808|6.26			11313|425.0808|6.26	neg		0	-0.0377686	-1.02652	0.939836	0.987903	0	0.803184	1.74495	0.0945712	0.49302	0	0.840953	1.79123	0.0882363	0.339471	0	0.0114423	1.00796	0.981606	0.995756	0	-0.574494	-1.48915	0.250944	0.874427	0	-0.585936	-1.50101	0.23341	0.641438
11318|102.0464|2.08			11318|102.0464|2.08	pos		0	-0.0532049	-1.03757	0.681183	0.908574	0	0.246351	1.1862	0.0615908	0.413619	0	0.299556	1.23077	0.0242072	0.167726	0	-0.248694	-1.18813	0.10404	0.75849	0	0.153402	1.11219	0.311593	0.945449	0	0.402095	1.32143	0.0101781	0.225706
11325|202.0341|2.11			11325|202.0341|2.11	neg		0	0.0150278	1.01047	0.944004	0.989168	0	0.221799	1.16619	0.302614	0.711057	0	0.206771	1.1541	0.336197	0.639297	0	-0.0280727	-1.01965	0.895903	0.979706	0	0.349899	1.27447	0.102461	0.774118	0	0.377971	1.29951	0.0834019	0.434555
11327|852.6930|0.57			11327|852.6930|0.57	neg		0	0.0399049	1.02805	0.754047	0.964004	0	-0.159571	-1.11695	0.225472	0.657843	0	-0.199476	-1.14828	0.144937	0.431338	0	0.153283	1.1121	0.2492	0.752894	0	0.158311	1.11598	0.223793	0.857361	0	0.00502752	1.00349	0.969528	0.994608
1133|282.0982|7.76			1133|282.0982|7.76	neg		0	0.216487	1.1619	0.753745	0.964004	0	-0.3297	-1.25675	0.627688	0.888325	0	-0.546186	-1.46022	0.429991	0.707536	0	0.172227	1.1268	0.800696	0.955974	0	0.229735	1.17262	0.740617	0.97532	0	0.0575083	1.04067	0.933918	0.985836
1133|626.3406|7.69			1133|626.3406|7.69	pos		0	-0.00179398	-1.00124	0.992955	0.99513	0	-0.227524	-1.17082	0.265876	0.709116	0	-0.225731	-1.16937	0.269615	0.593553	0	0.0687241	1.04879	0.768593	0.962299	0	-0.0487221	-1.03435	0.834733	0.980365	0	-0.117446	-1.08481	0.615433	0.891829
11330|309.0826|3.85			11330|309.0826|3.85	pos		0	0.213082	1.15916	0.228827	0.772892	0	0.0621101	1.04399	0.728462	0.938463	0	-0.150972	-1.11032	0.408096	0.715706	0	0.00358413	1.00249	0.986731	0.998038	0	0.0498704	1.03517	0.824439	0.980365	0	0.0462863	1.0326	0.836718	0.957676
11331|798.1827|1.15			11331|798.1827|1.15	neg		0	-0.137282	-1.09983	0.681921	0.954306	0	0.229047	1.17206	0.494817	0.825445	0	0.366328	1.28907	0.261115	0.563122	0	-0.657506	-1.57735	0.0316976	0.546727	0	-0.0330727	-1.02319	0.905647	0.990885	0	0.624433	1.54161	0.0407567	0.329221
11336|448.6677|0.48			11336|448.6677|0.48	pos		0	0.225135	1.16889	0.115946	0.656779	0	0.0308251	1.0216	0.827426	0.966853	0	-0.19431	-1.14418	0.173443	0.47591	0	0.0429174	1.03019	0.805342	0.972165	0	-0.0153536	-1.0107	0.933482	0.992268	0	-0.0582709	-1.04122	0.751551	0.934967
11338|483.2600|5.44			11338|483.2600|5.44	neg		0	-0.0360573	-1.02531	0.93429	0.986653	0	-0.651438	-1.57073	0.170726	0.613931	0	-0.615381	-1.53196	0.189251	0.482797	0	0.382447	1.30355	0.353534	0.806465	0	-1.60323	-3.03823	0.00141359	0.135556	-1	-1.98568	-3.96049	9.2391e-05	0.0148393
11339|105.0443|1.17			11339|105.0443|1.17	neg		0	-0.0210698	-1.01471	0.925717	0.986653	0	-0.0638995	-1.04529	0.777444	0.946811	0	-0.0428297	-1.03013	0.849704	0.93637	0	0.38737	1.30801	0.163174	0.697636	0	0.740874	1.67119	0.00947087	0.349995	0	0.353504	1.27766	0.202351	0.607749
1134|269.2485|8.04			1134|269.2485|8.04	neg		0	0.232354	1.17475	0.317388	0.835279	0	-0.34904	-1.27371	0.142763	0.582693	0	-0.581394	-1.49629	0.0135559	0.12561	0	0.224862	1.16867	0.582041	0.894831	0	0.231364	1.17394	0.563533	0.949203	0	0.00650205	1.00452	0.987276	0.997127
11341|274.1875|1.71			11341|274.1875|1.71	pos		0	1.15837	2.23206	0.0206405	0.429966	0	0.750838	1.68277	0.164814	0.611441	0	-0.407537	-1.32642	0.425318	0.728776	0	0.709705	1.63547	0.138711	0.781376	0	-0.393488	-1.31357	0.399117	0.950825	0	-1.10319	-2.1483	0.0193742	0.301661
11343|320.0198|2.81			11343|320.0198|2.81	neg		0	-0.20066	-1.14922	0.401747	0.863245	0	-0.623055	-1.54013	0.0144948	0.203709	0	-0.422395	-1.34015	0.0916072	0.342769	0	-0.128201	-1.09293	0.398444	0.828305	0	0.197911	1.14704	0.194838	0.842111	0	0.326112	1.25363	0.0354754	0.311981
11343|338.1188|1.78			11343|338.1188|1.78	pos		0	0.0130475	1.00908	0.967655	0.991003	0	-0.322389	-1.2504	0.318953	0.743939	0	-0.335436	-1.26176	0.29281	0.615807	0	-0.416785	-1.33495	0.275787	0.88242	0	0.109505	1.07886	0.773257	0.97749	0	0.52629	1.44022	0.170428	0.635028
11344|518.3356|5.57			11344|518.3356|5.57	pos		0	-0.191369	-1.14185	0.455015	0.841071	0	0.0718554	1.05107	0.774259	0.951255	0	0.263224	1.20016	0.305722	0.623522	0	-0.137311	-1.09985	0.67596	0.943938	0	-0.0690656	-1.04904	0.829639	0.980365	0	0.0682454	1.04844	0.83163	0.956898
11344|792.4291|0.67			11344|792.4291|0.67	neg		0	0.137717	1.10016	0.225714	0.77952	0	-0.0682884	-1.04847	0.545666	0.855998	0	-0.206005	-1.15349	0.0726206	0.30634	0	0.0943798	1.06761	0.556686	0.888908	0	-0.258994	-1.19664	0.111174	0.78833	0	-0.353373	-1.27754	0.0317383	0.299622
1135|437.2907|8.56			1135|437.2907|8.56	neg		0	0.40928	1.32802	0.344246	0.846197	0	0.215808	1.16135	0.616773	0.885754	0	-0.193472	-1.14351	0.65361	0.838602	0	-0.0154523	-1.01077	0.959467	0.99318	0	-0.184255	-1.13623	0.54533	0.94512	0	-0.168803	-1.12413	0.579416	0.866449
11357|433.3323|7.42			11357|433.3323|7.42	neg		0	-0.161769	-1.11866	0.417243	0.872301	0	-0.279486	-1.21376	0.163933	0.608628	0	-0.117717	-1.08502	0.554334	0.777063	0	0.125771	1.09109	0.566971	0.89186	0	0.142498	1.10381	0.516779	0.944007	0	0.0167268	1.01166	0.939196	0.985836
1136|437.2909|8.56			1136|437.2909|8.56	neg		0	0.40928	1.32802	0.344246	0.846197	0	0.215808	1.16135	0.616773	0.885754	0	-0.193472	-1.14351	0.65361	0.838602	0	-0.0154523	-1.01077	0.959467	0.99318	0	-0.184255	-1.13623	0.54533	0.94512	0	-0.168803	-1.12413	0.579416	0.866449
11365|784.4399|0.47			11365|784.4399|0.47	pos		0	0.0433048	1.03047	0.69321	0.909044	0	-0.14509	-1.1058	0.189881	0.637396	0	-0.188395	-1.1395	0.090658	0.344599	0	0.267819	1.20399	0.0194161	0.681539	0	-0.0834655	-1.05956	0.460848	0.959279	0	-0.351284	-1.2757	0.00308776	0.166309
11366|499.0696|1.05			11366|499.0696|1.05	pos		0	-0.232664	-1.175	0.316214	0.789561	0	0.0145319	1.01012	0.949822	0.991044	0	0.247196	1.1869	0.28726	0.609138	0	0.146056	1.10654	0.667995	0.941495	0	0.752065	1.6842	0.0350952	0.764366	0	0.606009	1.52204	0.0862999	0.521936
11367|498.0696|1.05			11367|498.0696|1.05	pos		0	0.291639	1.22403	0.202609	0.751876	0	0.169188	1.12443	0.457269	0.838506	0	-0.122451	-1.08858	0.59006	0.820922	0	-0.105818	-1.0761	0.741889	0.959269	0	0.0974599	1.06989	0.76161	0.97749	0	0.203278	1.15131	0.527607	0.865681
11369|312.0876|4.25			11369|312.0876|4.25	neg		0	0.869765	1.82737	0.137597	0.696112	0	0.211863	1.15818	0.724325	0.929364	0	-0.657902	-1.57779	0.239086	0.541012	0	0.0412025	1.02897	0.943264	0.991682	0	0.327362	1.25472	0.600333	0.949496	0	0.28616	1.21939	0.609287	0.87994
11375|770.5343|0.57			11375|770.5343|0.57	neg		0	0.107041	1.07702	0.321003	0.838373	0	-0.0931716	-1.06671	0.39448	0.767698	0	-0.200212	-1.14887	0.0711371	0.302651	0	0.0871029	1.06223	0.49977	0.870549	0	0.0736977	1.05241	0.57375	0.949203	0	-0.0134051	-1.00934	0.915487	0.981505
11377|228.9164|0.79			11377|228.9164|0.79	neg		0	-0.255869	-1.19405	0.00601382	0.308959	0	-0.0190654	-1.0133	0.83122	0.960806	0	0.236803	1.17838	0.0105763	0.110555	0	-0.100645	-1.07225	0.263969	0.756991	0	0.0171917	1.01199	0.847643	0.985042	0	0.117837	1.08511	0.192065	0.593905
1138|173.1184|5.20			1138|173.1184|5.20	neg		0	0.291943	1.22429	0.135488	0.694562	0	0.0834092	1.05952	0.666336	0.90633	0	-0.208534	-1.15551	0.283505	0.586647	0	-0.211559	-1.15794	0.486038	0.863553	0	-0.143035	-1.10423	0.637148	0.960235	0	0.0685236	1.04864	0.821052	0.955098
11380|617.5118|11.12			11380|617.5118|11.12	pos		0	-0.09318	-1.06672	0.823568	0.952366	0	-0.772077	-1.70773	0.0779768	0.461058	0	-0.678897	-1.60092	0.111461	0.38269	0	-0.392435	-1.31261	0.267652	0.877691	0	-0.0113572	-1.0079	0.974696	0.994149	0	0.381078	1.30231	0.281474	0.741143
11381|280.1543|4.57			11381|280.1543|4.57	pos		0	0.524045	1.43798	0.114425	0.656141	0	0.0739845	1.05262	0.817783	0.966742	0	-0.450061	-1.3661	0.185471	0.490407	0	0.443928	1.3603	0.194835	0.831032	0	0.315852	1.24475	0.33447	0.945449	0	-0.128076	-1.09284	0.705448	0.921869
11381|303.0629|6.51			11381|303.0629|6.51	neg		0	0.268329	1.20441	0.225093	0.778884	0	-0.254002	-1.19251	0.243108	0.671647	0	-0.522332	-1.43627	0.0207984	0.159853	0	0.223283	1.16739	0.540493	0.886969	0	0.558096	1.47232	0.144054	0.827353	0	0.334813	1.26121	0.376965	0.76798
11382|294.8421|0.48			11382|294.8421|0.48	pos		0	0.0551462	1.03896	0.626339	0.902625	0	-0.0339994	-1.02385	0.763847	0.948861	0	-0.0891456	-1.06374	0.445583	0.742422	0	-0.220754	-1.16534	0.151856	0.800855	0	-0.174731	-1.12875	0.262762	0.939452	0	0.0460234	1.03242	0.762146	0.935676
11389|426.2109|5.47			11389|426.2109|5.47	neg		0	-0.424802	-1.34239	0.136087	0.694649	0	0.0919464	1.06581	0.776936	0.946415	0	0.516748	1.43073	0.108402	0.368554	0	0.455856	1.3716	0.24548	0.752894	0	0.0736701	1.05239	0.849502	0.985042	0	-0.382186	-1.30331	0.339395	0.73939
11390|298.0842|0.87			11390|298.0842|0.87	pos		0	-0.155898	-1.11412	0.443963	0.841071	0	0.218846	1.1638	0.283971	0.722493	0	0.374744	1.29661	0.069672	0.299938	0	-0.227222	-1.17058	0.289693	0.885778	0	-0.325481	-1.25308	0.131843	0.895337	0	-0.0982588	-1.07048	0.645372	0.903263
11390|539.6977|0.57			11390|539.6977|0.57	neg		0	0.0813782	1.05803	0.50892	0.90737	0	0.0209146	1.0146	0.871888	0.968804	0	-0.0604636	-1.0428	0.62311	0.818491	0	0.178224	1.13149	0.249227	0.752894	0	0.0979861	1.07028	0.512528	0.944007	0	-0.0802377	-1.05719	0.591332	0.871091
11392|286.0514|6.69			11392|286.0514|6.69	neg		0	-0.105734	-1.07604	0.782992	0.96865	0	-0.241641	-1.18234	0.553648	0.859238	0	-0.135908	-1.09878	0.741982	0.888202	0	-0.0740555	-1.05267	0.793125	0.954669	0	0.0814949	1.05811	0.77703	0.981082	0	0.15555	1.11385	0.59502	0.871647
Tyr-Glu	Tyr-Glu	Tyr-Glu	11393|311.1239|1.46	pos	7009628	0	-0.465433	-1.38073	0.0450425	0.542288	0	0.209322	1.15614	0.35932	0.780745	0	0.674755	1.59633	0.00446831	0.0667511	0	-0.598739	-1.51439	0.0545551	0.738648	0	-0.233907	-1.17602	0.444685	0.955433	0	0.364833	1.28773	0.23538	0.691772
11397|367.1500|1.41			11397|367.1500|1.41	pos		0	-0.346161	-1.27117	0.492548	0.853415	0	-0.552091	-1.46621	0.282718	0.722086	0	-0.20593	-1.15343	0.682588	0.870421	0	-0.612131	-1.52852	0.214743	0.840478	0	-0.511778	-1.42581	0.29826	0.945449	0	0.100353	1.07204	0.834522	0.95765
11398|367.1500|1.41			11398|367.1500|1.41	pos		0	-0.346161	-1.27117	0.492548	0.853415	0	-0.552091	-1.46621	0.282718	0.722086	0	-0.20593	-1.15343	0.682588	0.870421	0	-0.612131	-1.52852	0.214743	0.840478	0	-0.511778	-1.42581	0.29826	0.945449	0	0.100353	1.07204	0.834522	0.95765
(2-{[3-hydroxy-2-tetradecanamidooctadec-4-en-1-yl phosphonato]oxy}ethyl)trimethylazanium	(2-{[3-hydroxy-2-tetradecanamidooctadec-4-en-1-yl phosphonato]oxy}ethyl)trimethylazanium	(2-{[3-hydroxy-2-tetradecanamidooctadec-4-en-1-yl phosphonato]oxy}ethyl)trimethylazanium	114|733.5511|9.32	neg	11433862	0	-0.0606223	-1.04292	0.737185	0.963894	0	-0.124544	-1.09016	0.491386	0.824764	0	-0.0639217	-1.0453	0.723471	0.878411	0	-0.225874	-1.16949	0.24395	0.752894	0	0.0095219	1.00662	0.960522	0.99521	0	0.235395	1.17723	0.224941	0.632483
11402|279.0189|2.08			11402|279.0189|2.08	pos		0	-0.300034	-1.23117	0.186947	0.730003	0	0.212267	1.15851	0.361581	0.781682	0	0.512301	1.42632	0.0243712	0.16798	0	-0.0892225	-1.0638	0.587537	0.934645	0	0.0656784	1.04658	0.680745	0.97749	0	0.154901	1.11335	0.313148	0.763379
11402|487.2160|3.68			11402|487.2160|3.68	neg		0	0.281413	1.21538	0.552932	0.91725	0	-0.152751	-1.11169	0.750849	0.938046	0	-0.434164	-1.35113	0.352352	0.651186	0	0.121424	1.08781	0.796865	0.955346	0	-3.01245e-05	-1.00002	0.999949	0.999949	0	-0.121454	-1.08783	0.796815	0.947442
11406|365.9477|0.59			11406|365.9477|0.59	neg		0	-0.566205	-1.48062	0.102955	0.635992	0	0.654909	1.57452	0.0273429	0.289755	1	1.22111	2.33127	0.000508429	0.0195745	0	0.0866923	1.06193	0.733482	0.935142	0	0.145341	1.10599	0.544689	0.94512	0	0.0586483	1.04149	0.813075	0.95406
11408|616.4269|6.44			11408|616.4269|6.44	pos		0	-0.203961	-1.15186	0.281163	0.778173	0	-0.521777	-1.43572	0.00680093	0.158559	0	-0.317816	-1.24644	0.0959549	0.355378	0	0.168326	1.12375	0.399736	0.907198	0	0.0291788	1.02043	0.885418	0.983122	0	-0.139147	-1.10125	0.485741	0.849988
11410|758.3551|10.21			11410|758.3551|10.21	pos		0	-0.228444	-1.17157	0.406775	0.826077	0	0.0084251	1.00586	0.979228	0.996443	0	0.236869	1.17843	0.460645	0.753671	0	0.126364	1.09154	0.631313	0.94065	0	0.123692	1.08952	0.651247	0.97749	0	-0.00267191	-1.00185	0.991654	0.997959
11412|327.0905|0.87			11412|327.0905|0.87	pos		0	-0.0762152	-1.05425	0.659842	0.902625	0	0.296787	1.22841	0.0910271	0.488503	0	0.373002	1.29504	0.035183	0.210065	0	-0.193586	-1.1436	0.341208	0.900568	0	0.0685116	1.04863	0.735107	0.97749	0	0.262098	1.19922	0.199397	0.666705
11418|663.2319|6.29			11418|663.2319|6.29	neg		0	-0.0594166	-1.04204	0.912365	0.984103	0	0.0532377	1.03759	0.925478	0.982755	0	0.112654	1.08122	0.843129	0.935726	0	-0.238344	-1.17964	0.549155	0.888617	0	-0.141537	-1.10308	0.72646	0.973047	0	0.0968064	1.0694	0.810816	0.95406
11423|415.2117|6.98			11423|415.2117|6.98	pos		0	0.224554	1.16842	0.427997	0.83948	0	-0.121793	-1.08809	0.666538	0.917198	0	-0.346347	-1.27134	0.223586	0.538095	0	-0.0721646	-1.05129	0.832843	0.973929	0	-0.437834	-1.35457	0.204331	0.909447	0	-0.365669	-1.28848	0.287795	0.743395
11424|259.1914|8.23			11424|259.1914|8.23	neg		0	-0.645155	-1.56391	0.0111285	0.342005	0	-0.460494	-1.37601	0.0613916	0.415131	0	0.184661	1.13655	0.445758	0.715069	0	0.278453	1.21289	0.363526	0.811481	0	-0.193366	-1.14343	0.541506	0.94512	0	-0.471818	-1.38686	0.140525	0.521813
11425|259.1914|8.24			11425|259.1914|8.24	neg		0	-0.645155	-1.56391	0.0111285	0.342005	0	-0.460494	-1.37601	0.0613916	0.415131	0	0.184661	1.13655	0.445758	0.715069	0	0.345043	1.27019	0.268432	0.758185	0	-0.194793	-1.14456	0.537715	0.94512	0	-0.539837	-1.45381	0.0974178	0.456845
11426|327.0985|6.48			11426|327.0985|6.48	neg		0	0.0154677	1.01078	0.93194	0.986653	0	0.0221159	1.01545	0.902814	0.976618	0	0.00664811	1.00462	0.970717	0.989825	0	0.232491	1.17486	0.258051	0.75541	0	-0.304449	-1.23495	0.140601	0.827353	0	-0.53694	-1.45089	0.0112154	0.190384
11429|313.0784|10.68			11429|313.0784|10.68	neg		0	-0.274735	-1.20977	0.072787	0.591373	0	-0.173462	-1.12776	0.259714	0.67814	0	0.101273	1.07272	0.5086	0.7521	0	0.0275457	1.01928	0.905713	0.981473	0	0.100134	1.07187	0.667078	0.966228	0	0.0725881	1.0516	0.755052	0.934373
1143|840.5874|9.14			1143|840.5874|9.14	pos		0	0.156968	1.11494	0.691299	0.908574	0	-0.0673947	-1.04782	0.872046	0.978745	0	-0.224362	-1.16826	0.586773	0.819139	0	-0.290156	-1.22277	0.324143	0.898472	0	0.354884	1.27888	0.236287	0.927759	0	0.64504	1.56378	0.031927	0.369157
11432|391.1739|7.14			11432|391.1739|7.14	neg		0	-0.0125505	-1.00874	0.95412	0.990235	0	0.192101	1.14243	0.364306	0.753858	0	0.204651	1.15241	0.343186	0.644889	0	0.046015	1.03241	0.763785	0.944393	0	0.0478821	1.03375	0.762503	0.979879	0	0.00186711	1.0013	0.989701	0.997166
11438|395.1630|5.77			11438|395.1630|5.77	neg		0	-0.168069	-1.12355	0.507603	0.90737	0	-0.874359	-1.83319	0.00158426	0.0692893	0	-0.70629	-1.6316	0.00934543	0.105058	0	0.0613846	1.04347	0.86364	0.973569	0	-1.09952	-2.14284	0.00557143	0.301519	0	-1.16091	-2.23598	0.0035894	0.109637
11438|643.3597|5.40			11438|643.3597|5.40	pos		0	0.15649	1.11457	0.377504	0.819492	0	-0.330517	-1.25746	0.0672058	0.426157	0	-0.487007	-1.40153	0.0122182	0.114138	0	-0.254173	-1.19265	0.0796254	0.751604	0	-0.307679	-1.23772	0.0678012	0.895337	0	-0.0535066	-1.03778	0.746995	0.933687
11439|631.2420|6.35			11439|631.2420|6.35	neg		0	1.25756	2.39092	0.0456482	0.497128	0	1.2789	2.42653	0.0345743	0.322006	0	0.0213311	1.0149	0.972195	0.989825	0	-0.422044	-1.33982	0.442841	0.850373	0	-0.0211861	-1.01479	0.969138	0.99521	0	0.400858	1.32029	0.474187	0.828085
1144|293.2487|7.95			1144|293.2487|7.95	neg		0	0.078069	1.0556	0.767686	0.968303	0	-0.6325	-1.55025	0.0200281	0.248146	0	-0.710569	-1.63645	0.00948092	0.105564	0	0.114369	1.0825	0.746234	0.936645	0	-0.0293278	-1.02054	0.933828	0.994733	0	-0.143696	-1.10473	0.684409	0.91084
11440|473.2605|4.39			11440|473.2605|4.39	neg		0	-0.242176	-1.18278	0.191705	0.747432	0	0.0759416	1.05405	0.679781	0.911923	0	0.318118	1.2467	0.0883904	0.339737	0	0.164754	1.12098	0.560594	0.891179	0	0.558286	1.47252	0.0618367	0.692761	0	0.393532	1.31361	0.183522	0.581722
11440|548.2898|6.50			11440|548.2898|6.50	pos		0	-0.0593332	-1.04198	0.893496	0.971129	0	0.0310235	1.02174	0.94104	0.989086	0	0.0903567	1.06463	0.83854	0.940178	0	1.12785	2.18534	0.0180855	0.681539	0	1.0646	2.09159	0.0197035	0.655408	0	-0.0632532	-1.04482	0.887861	0.969038
11441|652.3454|6.41			11441|652.3454|6.41	neg		0	0.109097	1.07855	0.540092	0.913769	0	0.250567	1.18967	0.1629	0.608628	0	0.14147	1.10303	0.427543	0.705341	0	0.0643499	1.04561	0.738951	0.935142	0	0.110795	1.07982	0.566605	0.949203	0	0.0464453	1.03272	0.809869	0.95406
11442|266.1728|6.00			11442|266.1728|6.00	pos		0	0.0289534	1.02027	0.834661	0.954374	0	0.0315248	1.02209	0.820226	0.966742	0	0.00257139	1.00178	0.985207	0.994065	0	0.125453	1.09085	0.41397	0.907198	0	-0.00720068	-1.005	0.962462	0.992941	0	-0.132654	-1.09631	0.387897	0.799614
11442|458.2291|6.83			11442|458.2291|6.83	neg		0	-0.34794	-1.27274	0.0203912	0.388427	0	0.0275301	1.01927	0.850222	0.96495	0	0.37547	1.29726	0.0127267	0.12315	0	-0.21697	-1.16229	0.248241	0.752894	0	-0.0559493	-1.03954	0.764291	0.979879	0	0.16102	1.11808	0.389905	0.777068
11446|321.0436|4.67			11446|321.0436|4.67	neg		0	0.620806	1.53773	0.0686248	0.576301	0	0.226562	1.17004	0.498763	0.827964	0	-0.394244	-1.31425	0.257134	0.559069	0	0.434798	1.35172	0.280027	0.76288	0	0.232425	1.17481	0.525468	0.94512	0	-0.202373	-1.15059	0.618183	0.884145
11447|852.4958|0.57			11447|852.4958|0.57	neg		0	0.063554	1.04504	0.499314	0.90389	0	-0.00974963	-1.00678	0.915949	0.980707	0	-0.0733036	-1.05212	0.436232	0.709364	0	-0.204868	-1.15258	0.1051	0.641635	0	-0.117579	-1.08491	0.347526	0.892702	0	0.0872895	1.06237	0.484574	0.83135
11448|850.4992|0.57			11448|850.4992|0.57	neg		0	0.147353	1.10754	0.159636	0.721061	0	0.08072	1.05755	0.446194	0.797432	0	-0.066633	-1.04727	0.541084	0.771617	0	-0.184067	-1.13608	0.154299	0.690452	0	-0.134998	-1.09809	0.293466	0.885123	0	0.0490689	1.0346	0.70552	0.918718
11449|511.9257|0.52			11449|511.9257|0.52	pos		0	0.0332641	1.02332	0.864927	0.96079	0	-0.0962781	-1.06901	0.633538	0.906115	0	-0.129542	-1.09395	0.515682	0.785121	0	0.185089	1.13689	0.347821	0.900987	0	-0.0575393	-1.04069	0.772978	0.97749	0	-0.242628	-1.18315	0.227469	0.683388
1145|665.3852|8.07			1145|665.3852|8.07	neg		0	-2.67182	-6.37233	0.000601149	0.219099	0	-2.09066	-4.25943	0.00238509	0.0869285	0	0.581161	1.49605	0.414799	0.698115	0	-0.963483	-1.95001	0.281836	0.76288	0	-1.30571	-2.47205	0.130832	0.823278	0	-0.342222	-1.26771	0.694427	0.913974
11450|508.2865|9.36			11450|508.2865|9.36	neg		0	-0.500084	-1.4143	0.0205856	0.389417	0	-0.169679	-1.12481	0.417146	0.78342	0	0.330404	1.25737	0.131525	0.405541	0	0.0637383	1.04517	0.819986	0.961067	0	-0.293446	-1.22556	0.315392	0.888118	0	-0.357184	-1.28092	0.210407	0.614361
11452|301.0673|6.26			11452|301.0673|6.26	neg		0	0.136486	1.09922	0.819941	0.972823	0	0.939229	1.9175	0.115585	0.53012	0	0.802743	1.74441	0.192877	0.487498	0	-0.0176014	-1.01228	0.975003	0.995073	0	-0.753628	-1.68603	0.193536	0.841582	0	-0.736026	-1.66558	0.203914	0.608571
11455|195.1391|6.97			11455|195.1391|6.97	neg		0	-0.217099	-1.16239	0.215615	0.771164	-1	-0.723846	-1.65158	0.0001228	0.0479541	0	-0.506747	-1.42084	0.00520741	0.0755144	0	0.335463	1.26178	0.202028	0.727021	0	0.0132214	1.00921	0.959517	0.99521	0	-0.322241	-1.25027	0.212459	0.617854
11456|315.1340|5.56			11456|315.1340|5.56	pos		0	-0.481168	-1.39587	0.117205	0.656906	0	0.118886	1.0859	0.699443	0.926851	0	0.600054	1.51577	0.0558617	0.267988	0	0.0522078	1.03685	0.863036	0.979747	0	0.207871	1.15498	0.493231	0.960474	0	0.155663	1.11393	0.607473	0.887614
1146|549.3076|7.96			1146|549.3076|7.96	neg		0	0.203398	1.15141	0.626721	0.939409	0	-0.926398	-1.90053	0.0305468	0.306421	0	-1.1298	-2.18828	0.00911774	0.103416	0	-0.0798593	-1.05691	0.851981	0.970566	0	-0.020618	-1.01439	0.96157	0.99521	0	0.0592413	1.04192	0.888046	0.975637
11464|250.0697|6.73			11464|250.0697|6.73	neg		0	0.16645	1.12229	0.546944	0.9144	0	0.306989	1.23712	0.268798	0.683707	0	0.140538	1.10232	0.610851	0.811944	0	0.505945	1.42005	0.119084	0.657135	0	0.129235	1.09371	0.686733	0.968692	0	-0.37671	-1.29838	0.242976	0.65116
11464|992.5406|0.47			11464|992.5406|0.47	pos		0	0.104265	1.07495	0.388134	0.823909	0	-0.192623	-1.14284	0.174757	0.619177	0	-0.296888	-1.22849	0.0327794	0.199954	0	0.432065	1.34916	0.0246342	0.690623	0	0.390186	1.31056	0.10492	0.895337	0	-0.0418794	-1.02945	0.849114	0.961682
1147|295.2644|9.48			1147|295.2644|9.48	neg		0	0.280218	1.21438	0.227717	0.781034	0	0.0264851	1.01853	0.908531	0.978322	0	-0.253733	-1.19229	0.274059	0.576262	0	0.288323	1.22122	0.263982	0.756991	0	0.411936	1.33047	0.113084	0.78833	0	0.123613	1.08946	0.630036	0.890094
11470|698.3204|7.42			11470|698.3204|7.42	neg		0	-0.094609	-1.06778	0.700235	0.956839	0	-0.188314	-1.13943	0.429439	0.787865	0	-0.0937047	-1.06711	0.702959	0.869671	0	-0.566357	-1.48078	0.0369492	0.551916	0	-0.408355	-1.32717	0.126576	0.815783	0	0.158002	1.11574	0.493058	0.834184
11473|513.9227|0.52			11473|513.9227|0.52	pos		0	0.135551	1.09851	0.444339	0.841071	0	-0.130555	-1.09471	0.453977	0.837477	0	-0.266106	-1.20256	0.136863	0.424867	0	0.301503	1.23243	0.129673	0.767983	0	0.0284524	1.01992	0.886992	0.983122	0	-0.27305	-1.20836	0.190431	0.651974
11474|241.0693|3.48			11474|241.0693|3.48	neg		0	-0.140601	-1.10236	0.462297	0.892244	0	-0.0596911	-1.04224	0.771575	0.944182	0	0.0809098	1.05768	0.694058	0.863592	0	-0.197185	-1.14646	0.248819	0.752894	0	0.185961	1.13757	0.276384	0.879938	0	0.383146	1.30418	0.0280633	0.290251
11478|240.1020|3.67			11478|240.1020|3.67	pos		0	0.372818	1.29488	0.181539	0.724933	0	-0.0530251	-1.03744	0.850885	0.975333	0	-0.425844	-1.34336	0.13843	0.427203	0	-0.0366189	-1.02571	0.883037	0.979747	0	-0.119024	-1.086	0.658885	0.97749	0	-0.0824049	-1.05878	0.755292	0.935045
11484|129.1023|0.76			11484|129.1023|0.76	pos		0	-0.206834	-1.15415	0.416568	0.830414	0	-0.108034	-1.07776	0.665861	0.917198	0	0.0988006	1.07088	0.697185	0.87484	0	-0.557548	-1.47177	0.0732619	0.74717	0	0.18622	1.13778	0.543256	0.970707	0	0.743769	1.67454	0.0183865	0.299005
11486|216.0434|1.15			11486|216.0434|1.15	neg		0	-0.0734323	-1.05222	0.736934	0.963894	0	0.277601	1.21218	0.207693	0.641574	0	0.351034	1.27547	0.112891	0.374414	0	-0.534289	-1.44823	0.0191713	0.546727	0	-0.00724692	-1.00504	0.973386	0.99521	0	0.527042	1.44097	0.0207603	0.260266
11486|492.6496|0.47			11486|492.6496|0.47	pos		0	0.150631	1.11005	0.100067	0.642638	0	0.0121703	1.00847	0.892797	0.983624	0	-0.13846	-1.10073	0.129788	0.415231	0	0.18894	1.13993	0.0575577	0.738648	0	-0.0927504	-1.0664	0.351406	0.945449	0	-0.28169	-1.21562	0.00644198	0.195471
11487|217.1196|0.78			11487|217.1196|0.78	neg		0	-0.285545	-1.21887	0.303551	0.831139	0	-0.0513283	-1.03622	0.854743	0.966869	0	0.234216	1.17627	0.405197	0.689303	0	0.0514578	1.03631	0.818472	0.960984	0	0.371611	1.2938	0.102474	0.774118	0	0.320154	1.24846	0.157872	0.548043
11488|237.1132|6.62			11488|237.1132|6.62	neg		0	-0.161279	-1.11828	0.707462	0.959753	0	0.355053	1.27903	0.401097	0.771049	0	0.516332	1.43031	0.2468	0.549178	0	0.229289	1.17226	0.63586	0.909611	0	0.118134	1.08533	0.803883	0.983368	0	-0.111155	-1.08009	0.81827	0.954281
1149|630.3784|7.89			1149|630.3784|7.89	neg		0	-0.276419	-1.21118	0.446753	0.887528	0	-0.660565	-1.5807	0.0730186	0.447048	0	-0.384147	-1.30509	0.291719	0.594198	0	-0.0830318	-1.05924	0.791234	0.954472	0	-0.0905532	-1.06478	0.772838	0.980746	0	-0.00752137	-1.00523	0.980862	0.996764
(2E)-4-Anilino-4-oxo-2-butenoic acid	(2E)-4-Anilino-4-oxo-2-butenoic acid	(2E)-4-Anilino-4-oxo-2-butenoic acid	11493|174.0550|2.29	pos		0	-0.0234178	-1.01636	0.884311	0.968455	0	0.221132	1.16565	0.173568	0.617356	0	0.24455	1.18472	0.133165	0.417202	0	-0.173142	-1.12751	0.298434	0.892737	0	0.404276	1.32342	0.0179558	0.64522	0	0.577418	1.49218	0.00103456	0.113369
11495|500.2774|6.58			11495|500.2774|6.58	pos		0	-0.40632	-1.3253	0.304698	0.780401	0	1.18742	2.27745	0.00365139	0.11621	1	1.59374	3.0183	0.00022354	0.0122113	0	-0.024542	-1.01716	0.923764	0.983986	0	0.151256	1.11054	0.56479	0.974488	0	0.175798	1.12959	0.510983	0.855996
11499|444.2805|4.59			11499|444.2805|4.59	pos		0	-0.308199	-1.23816	0.295461	0.778173	0	0.320715	1.24895	0.261518	0.705963	0	0.628914	1.5464	0.0360539	0.212771	0	-0.076471	-1.05444	0.820859	0.973929	0	0.383917	1.30488	0.251916	0.930009	0	0.460388	1.37591	0.161956	0.633116
1150|630.3786|7.90			1150|630.3786|7.90	neg		0	0.272004	1.20748	0.189501	0.745336	0	-0.396224	-1.31606	0.0584556	0.408228	-1	-0.668228	-1.58912	0.00200607	0.0460807	0	-0.372131	-1.29426	0.139177	0.679548	0	-0.379652	-1.30103	0.131554	0.823278	0	-0.00752137	-1.00523	0.975856	0.99624
11504|119.0731|2.08			11504|119.0731|2.08	pos		0	-0.12657	-1.09169	0.267285	0.776831	0	0.197565	1.14676	0.0861668	0.478974	0	0.324135	1.25191	0.0060149	0.0783436	0	-0.15189	-1.11102	0.185023	0.81592	0	0.186447	1.13796	0.105428	0.895337	0	0.338337	1.2643	0.00440566	0.171493
11507|285.0234|0.60			11507|285.0234|0.60	neg		0	-0.000554139	-1.00038	0.996509	0.998803	0	-0.276403	-1.21117	0.0431705	0.358139	0	-0.275848	-1.21071	0.043572	0.232853	0	-0.0692862	-1.0492	0.515178	0.877071	0	0.187369	1.13869	0.0828817	0.748798	0	0.256655	1.19471	0.0191869	0.251692
11508|490.2911|6.99			11508|490.2911|6.99	pos		0	0.23411	1.17618	0.350264	0.808076	0	0.184711	1.13659	0.460363	0.840782	0	-0.0493989	-1.03483	0.843075	0.941209	0	-0.42935	-1.34663	0.165128	0.807819	0	-0.691324	-1.61476	0.0279154	0.724416	0	-0.261975	-1.19912	0.393848	0.80643
11509|115.0212|0.78			11509|115.0212|0.78	neg		0	-0.214758	-1.16051	0.223609	0.778644	0	0.152797	1.11172	0.384719	0.76502	0	0.367555	1.29016	0.0401213	0.221858	0	-0.16616	-1.12207	0.391892	0.826891	0	0.183149	1.13536	0.345733	0.89217	0	0.349309	1.27395	0.075854	0.418806
11511|580.6997|0.57			11511|580.6997|0.57	neg		0	0.0218061	1.01523	0.825492	0.973691	0	0.0108088	1.00752	0.920125	0.982142	0	-0.0109974	-1.00765	0.917495	0.969078	0	0.298742	1.23007	0.0674701	0.605279	0	0.250723	1.1898	0.13203	0.823278	0	-0.0480194	-1.03384	0.768223	0.937929
11515|476.2775|6.47			11515|476.2775|6.47	pos		0	-0.667616	-1.58845	0.108634	0.652585	0	0.897636	1.86301	0.0199448	0.261408	1	1.56525	2.95929	0.000350775	0.0167246	0	-0.219195	-1.16408	0.519242	0.922159	0	-0.151662	-1.11085	0.620751	0.97749	0	0.0675329	1.04792	0.834879	0.95765
11517|754.3085|7.46			11517|754.3085|7.46	neg		0	-1.08225	-2.11733	0.0787137	0.59886	0	-0.0367686	-1.02581	0.953763	0.990212	0	1.04548	2.06405	0.0889259	0.339982	0	-1.55318	-2.93463	0.066743	0.605279	0	-0.440309	-1.35689	0.528253	0.94512	0	1.11287	2.16276	0.137265	0.516289
11518|346.0349|0.97			11518|346.0349|0.97	neg		0	0.12629	1.09148	0.421753	0.874706	0	-0.488721	-1.4032	0.00293896	0.0997969	-1	-0.61501	-1.53157	0.000261308	0.012603	0	0.17775	1.13112	0.256808	0.75541	0	0.023036	1.0161	0.882328	0.989534	0	-0.154714	-1.1132	0.32279	0.727219
11519|518.3172|4.82			11519|518.3172|4.82	pos		0	0.325616	1.2532	0.15685	0.699034	0	0.396243	1.31608	0.0864691	0.478974	0	0.0706266	1.05017	0.756426	0.902975	0	0.129574	1.09397	0.491904	0.918072	0	-0.0103773	-1.00722	0.955986	0.992941	0	-0.139951	-1.10187	0.450828	0.836334
1152|145.0147|0.80			1152|145.0147|0.80	neg		0	-0.40257	-1.32186	0.246	0.793676	0	-0.328269	-1.25551	0.378507	0.763065	0	0.0743016	1.05285	0.841335	0.935425	0	0.21934	1.1642	0.294735	0.775481	0	0.421297	1.33913	0.047667	0.637798	0	0.201958	1.15026	0.334213	0.733598
11520|315.1341|5.96			11520|315.1341|5.96	pos		0	0.0666799	1.0473	0.787929	0.937437	0	0.321854	1.24994	0.197872	0.647171	0	0.255174	1.19348	0.305762	0.623522	0	0.038735	1.02721	0.871301	0.979747	0	-0.0310653	-1.02177	0.896618	0.986634	0	-0.0698004	-1.04957	0.77041	0.939541
11521|532.0789|1.15			11521|532.0789|1.15	neg		0	0.180486	1.13327	0.530914	0.912452	0	0.260608	1.19798	0.383614	0.76502	0	0.0801222	1.05711	0.787959	0.910734	0	-0.35459	-1.27862	0.160073	0.69399	0	-0.219464	-1.1643	0.337064	0.888118	0	0.135126	1.09819	0.59312	0.871394
11525|167.1079|6.78			11525|167.1079|6.78	neg		0	0.0155638	1.01085	0.953352	0.990235	0	-0.386291	-1.30703	0.157307	0.602625	0	-0.401855	-1.32121	0.135754	0.413694	0	-0.0714297	-1.05076	0.810539	0.958042	0	-0.411346	-1.32993	0.164903	0.830746	0	-0.339916	-1.26568	0.25733	0.667631
11527|172.9988|1.32			11527|172.9988|1.32	neg		0	-0.119588	-1.08642	0.609791	0.93173	0	-0.304152	-1.23469	0.231634	0.663352	0	-0.184564	-1.13647	0.465595	0.72582	0	0.0628263	1.04451	0.609628	0.904551	0	0.207985	1.15507	0.0956539	0.768889	0	0.145159	1.10585	0.241076	0.650761
11528|319.1525|7.82			11528|319.1525|7.82	neg		0	0.0461256	1.03249	0.842048	0.97462	0	0.0610125	1.0432	0.792103	0.949715	0	0.0148869	1.01037	0.952096	0.98509	0	0.0899902	1.06436	0.750439	0.937779	0	0.260726	1.19808	0.337246	0.888118	0	0.170736	1.12563	0.546931	0.853397
11528|670.3396|7.80			11528|670.3396|7.80	pos		0	0.140705	1.10244	0.535049	0.869959	0	-0.0699257	-1.04966	0.764474	0.948861	0	-0.21063	-1.15719	0.40069	0.70918	0	-0.104552	-1.07516	0.6661	0.941495	0	-0.235472	-1.17729	0.334025	0.945449	0	-0.13092	-1.09499	0.610018	0.888499
11529|670.3396|7.80			11529|670.3396|7.80	pos		0	0.140705	1.10244	0.535049	0.869959	0	-0.0699257	-1.04966	0.764474	0.948861	0	-0.21063	-1.15719	0.40069	0.70918	0	-0.104552	-1.07516	0.6661	0.941495	0	-0.235472	-1.17729	0.334025	0.945449	0	-0.13092	-1.09499	0.610018	0.888499
1153|618.3079|7.42			1153|618.3079|7.42	pos		0	-0.102325	-1.0735	0.23912	0.774495	0	-0.14184	-1.10331	0.104992	0.513579	0	-0.0395152	-1.02777	0.647367	0.851304	0	0.121524	1.08788	0.23864	0.85844	0	0.123664	1.0895	0.230599	0.926626	0	0.00214007	1.00148	0.983314	0.997408
11531|269.1295|5.61			11531|269.1295|5.61	neg		0	0.519394	1.43335	0.295547	0.8266	0	0.113072	1.08153	0.809816	0.956082	0	-0.406322	-1.3253	0.398264	0.686849	0	-0.67167	-1.59292	0.1299	0.668762	0	-0.13902	-1.10116	0.758857	0.979528	0	0.53265	1.44658	0.236003	0.644157
11535|221.0931|3.87			11535|221.0931|3.87	neg		0	0.286503	1.21968	0.421048	0.874352	0	0.90269	1.86955	0.0128437	0.196135	0	0.616187	1.53282	0.0776781	0.315268	0	0.0904068	1.06467	0.711515	0.930224	0	-0.782295	-1.71987	0.00354896	0.24064	0	-0.872702	-1.83109	0.00131138	0.0655144
11539|578.2767|7.60			11539|578.2767|7.60	pos		0	-0.365141	-1.28801	0.0474341	0.550847	0	-0.191323	-1.14181	0.272107	0.710988	0	0.173818	1.12804	0.343469	0.648246	0	0.0353353	1.02479	0.898613	0.981609	0	0.194531	1.14435	0.484323	0.960474	0	0.159196	1.11666	0.573156	0.879728
11540|704.6448|0.57			11540|704.6448|0.57	neg		0	0.00275842	1.00191	0.984926	0.995697	0	-0.179885	-1.13279	0.231997	0.663352	0	-0.182643	-1.13496	0.205152	0.502944	0	0.496683	1.41097	0.00570831	0.546727	0	0.471873	1.38691	0.00828057	0.337773	0	-0.0248096	-1.01735	0.887958	0.975637
11544|263.0480|6.51			11544|263.0480|6.51	neg		0	0.286598	1.21976	0.209551	0.765893	0	-0.165078	-1.12123	0.467115	0.810274	0	-0.451676	-1.36763	0.0581038	0.270343	0	-0.152692	-1.11164	0.472857	0.861188	0	0.143642	1.10469	0.506477	0.94367	0	0.296334	1.22802	0.159068	0.55045
11544|296.8392|0.48			11544|296.8392|0.48	pos		0	0.135002	1.09809	0.402827	0.823909	0	0.0250928	1.01755	0.868195	0.978075	0	-0.109909	-1.07916	0.50316	0.778017	0	-0.227321	-1.17066	0.259182	0.871881	0	-0.206544	-1.15392	0.318652	0.945449	0	0.0207773	1.01451	0.921156	0.982082
11545|524.0866|2.17			11545|524.0866|2.17	neg		0	-0.0285756	-1.02	0.720594	0.960449	0	0.086843	1.06204	0.279719	0.689771	0	0.115419	1.08329	0.152741	0.441477	0	-0.0995804	-1.07146	0.232139	0.743721	0	0.0832414	1.0594	0.316713	0.888118	0	0.182822	1.1351	0.0312625	0.298065
11546|163.0341|2.02			11546|163.0341|2.02	pos		0	-0.0921088	-1.06593	0.707616	0.911626	0	0.125938	1.09122	0.608314	0.897295	0	0.218047	1.16316	0.376222	0.682366	0	0.0127237	1.00886	0.956346	0.989603	0	0.323898	1.25171	0.167984	0.909447	0	0.311174	1.24072	0.184965	0.646405
11546|344.1349|2.17			11546|344.1349|2.17	neg		0	0.0429365	1.03021	0.82401	0.973534	0	0.490518	1.40495	0.0138964	0.201924	0	0.447581	1.36375	0.02405	0.171646	0	-0.213426	-1.15944	0.369317	0.814819	0	0.402321	1.32163	0.0942878	0.768432	0	0.615747	1.53235	0.0120826	0.196043
11547|163.0341|2.02			11547|163.0341|2.02	pos		0	-0.0921088	-1.06593	0.707616	0.911626	0	0.125938	1.09122	0.608314	0.897295	0	0.218047	1.16316	0.376222	0.682366	0	0.00810048	1.00563	0.972348	0.996401	0	0.234691	1.17665	0.317945	0.945449	0	0.22659	1.17007	0.334755	0.767461
11549|284.0794|0.52			11549|284.0794|0.52	pos		0	0.335264	1.26161	0.295393	0.778173	0	-0.636067	-1.55409	0.064342	0.422635	0	-0.971331	-1.96065	0.00647403	0.0804271	0	0.529714	1.44364	0.171069	0.81027	0	0.556494	1.47069	0.150878	0.904447	0	0.0267797	1.01874	0.944251	0.986971
1155|393.1433|4.89			1155|393.1433|4.89	neg		0	-0.498278	-1.41253	0.0332047	0.448223	0	-0.291494	-1.22391	0.205643	0.641574	0	0.206784	1.15411	0.367255	0.663584	0	-0.215377	-1.16101	0.345723	0.803301	0	-0.30335	-1.23401	0.186303	0.841073	0	-0.0879726	-1.06288	0.698933	0.917696
11550|347.8852|0.78			11550|347.8852|0.78	neg		0	-0.0901225	-1.06446	0.220908	0.778159	0	-0.0113498	-1.0079	0.876521	0.97039	0	0.0787726	1.05612	0.28374	0.58669	0	0.167879	1.12341	0.208077	0.732614	0	-0.047242	-1.03329	0.720945	0.972172	0	-0.215121	-1.1608	0.108703	0.471191
11552|495.0075|0.50			11552|495.0075|0.50	pos		0	0.0845195	1.06033	0.585934	0.891878	0	0.130984	1.09504	0.428748	0.829568	0	0.0464649	1.03273	0.785293	0.915851	0	-0.148318	-1.10828	0.454246	0.907664	0	0.249539	1.18883	0.198613	0.909447	0	0.397857	1.31755	0.0566592	0.445903
11556|218.8173|0.85			11556|218.8173|0.85	neg		0	-0.564954	-1.47934	0.253656	0.796745	0	-0.559901	-1.47417	0.284958	0.695166	0	0.00505329	1.00351	0.991969	0.99654	0	0.377393	1.29899	0.183527	0.708075	0	0.0797944	1.05687	0.790969	0.981475	0	-0.297599	-1.2291	0.332922	0.733598
11557|352.1011|6.95			11557|352.1011|6.95	neg		0	0.113819	1.08209	0.591662	0.924472	0	-0.182275	-1.13467	0.391436	0.76716	0	-0.296094	-1.22782	0.166537	0.455001	0	0.0164028	1.01143	0.958385	0.99318	0	-0.391366	-1.31163	0.217094	0.856213	0	-0.407769	-1.32663	0.198762	0.604091
1156|483.3692|8.44			1156|483.3692|8.44	neg		0	-0.325404	-1.25301	0.136636	0.69552	0	-0.277133	-1.21178	0.203476	0.641574	0	0.0482705	1.03402	0.823252	0.927427	0	0.340728	1.2664	0.309898	0.781554	0	0.129328	1.09378	0.70324	0.971479	0	-0.2114	-1.15781	0.534055	0.853209
11561|354.0760|0.99			11561|354.0760|0.99	neg		0	-0.140584	-1.10235	0.403864	0.865513	0	-0.184104	-1.13611	0.275592	0.687023	0	-0.0435191	-1.03062	0.795427	0.915883	0	-0.274366	-1.20946	0.0246947	0.546727	0	-0.1126	-1.08117	0.345167	0.891206	0	0.161766	1.11866	0.17732	0.576461
11561|842.4958|6.33			11561|842.4958|6.33	pos		0	0.246133	1.18602	0.111841	0.653519	0	0.280431	1.21456	0.0671417	0.426157	0	0.0342974	1.02406	0.822346	0.9328	0	0.116606	1.08418	0.500692	0.919297	0	0.160241	1.11747	0.364159	0.950314	0	0.0436356	1.03071	0.800564	0.946787
11567|737.6191|0.57			11567|737.6191|0.57	neg		0	0.22937	1.17232	0.0845679	0.611825	0	-0.144316	-1.10521	0.270456	0.684847	0	-0.373686	-1.29566	0.00685321	0.0881565	0	0.293706	1.22579	0.0974496	0.632728	0	0.0116798	1.00813	0.945264	0.99521	0	-0.282026	-1.2159	0.0962087	0.453595
11568|376.1292|0.90			11568|376.1292|0.90	pos		0	0.0552691	1.03905	0.784959	0.937437	0	0.130859	1.09495	0.518998	0.864996	0	0.0755899	1.05379	0.709104	0.881592	0	-0.406737	-1.32568	0.0706965	0.74717	0	0.109065	1.07853	0.62203	0.97749	0	0.515802	1.42979	0.0233425	0.322122
11575|606.2958|7.48			11575|606.2958|7.48	pos		0	0.0383437	1.02693	0.889385	0.970206	0	0.178469	1.13168	0.546737	0.874279	0	0.140126	1.102	0.612058	0.834317	0	-0.344674	-1.26986	0.15704	0.804202	0	-0.337601	-1.26365	0.204301	0.909447	0	0.00707262	1.00491	0.976464	0.996952
11576|361.0903|0.61			11576|361.0903|0.61	neg		0	0.545141	1.45916	0.162523	0.721061	0	0.343912	1.26919	0.298611	0.710214	0	-0.201229	-1.14968	0.562854	0.782385	0	0.115255	1.08317	0.643563	0.911728	0	-0.130358	-1.09457	0.582707	0.949203	0	-0.245613	-1.1856	0.316947	0.72348
11577|225.1109|6.69			11577|225.1109|6.69	neg		0	-0.123651	-1.08949	0.752045	0.964004	0	-0.0674493	-1.04786	0.866384	0.968457	0	0.0562016	1.03972	0.893661	0.958533	0	0.0468505	1.03301	0.810719	0.958042	0	0.127921	1.09272	0.582984	0.949203	0	0.0810706	1.0578	0.724599	0.925212
11578|461.1965|5.25			11578|461.1965|5.25	neg		0	0.491819	1.40622	0.00858722	0.328296	0	0.149141	1.10891	0.393968	0.767698	0	-0.342678	-1.26811	0.0542651	0.260921	0	0.108755	1.0783	0.669838	0.914568	0	-0.0863446	-1.06168	0.740478	0.97532	0	-0.195099	-1.1448	0.445672	0.810664
11579|461.1970|5.24			11579|461.1970|5.24	neg		0	0.492027	1.40642	0.0124507	0.343779	0	0.149345	1.10907	0.419324	0.784547	0	-0.342681	-1.26811	0.0577992	0.269615	0	0.108755	1.0783	0.669838	0.914568	0	-0.0863446	-1.06168	0.740478	0.97532	0	-0.195099	-1.1448	0.445672	0.810664
1158|314.8927|0.58			1158|314.8927|0.58	neg		0	0.0242274	1.01693	0.683756	0.954306	0	-0.0257477	-1.01801	0.66512	0.90633	0	-0.0499751	-1.03525	0.402115	0.688063	0	0.0902497	1.06455	0.150518	0.687719	0	0.0296455	1.02076	0.633201	0.959637	0	-0.0606042	-1.0429	0.331232	0.733595
11583|487.3432|6.74			11583|487.3432|6.74	neg		0	-0.101555	-1.07293	0.829992	0.973691	0	0.61229	1.52868	0.215243	0.649108	0	0.713845	1.64017	0.143823	0.430368	0	0.461574	1.37704	0.405309	0.832953	0	-0.366914	-1.28959	0.522096	0.94512	0	-0.828488	-1.77582	0.146178	0.53369
(Z)-9,12,13-Trihydroxyoctadec-15-enoic acid	(Z)-9,12,13-Trihydroxyoctadec-15-enoic acid	(Z)-9,12,13-Trihydroxyoctadec-15-enoic acid	1159|171.1029|5.44	neg	24066906	0	0.294152	1.22616	0.229232	0.781034	0	0.341714	1.26726	0.170174	0.613931	0	0.0475624	1.03352	0.847079	0.936256	0	0.433408	1.35042	0.0814354	0.622594	0	-0.138405	-1.10069	0.572002	0.949203	0	-0.571814	-1.48639	0.0231484	0.272556
11591|397.0241|1.04			11591|397.0241|1.04	neg		0	0.0736179	1.05235	0.449673	0.888856	0	-0.0601194	-1.04255	0.536593	0.85253	0	-0.133737	-1.09713	0.172605	0.463018	0	0.157452	1.11532	0.292004	0.773442	0	-0.0509923	-1.03598	0.731456	0.973047	0	-0.208445	-1.15544	0.164979	0.560485
11597|762.3073|3.95			11597|762.3073|3.95	neg		0	0.0143799	1.01002	0.919747	0.985821	0	-0.0976845	-1.07005	0.494756	0.825445	0	-0.112064	-1.08077	0.433826	0.708337	0	-0.147333	-1.10752	0.374989	0.819019	0	0.0805966	1.05746	0.626379	0.957906	0	0.22793	1.17115	0.17253	0.570186
11599|231.0523|0.68			11599|231.0523|0.68	neg		0	-0.124511	-1.09014	0.644785	0.947935	0	-0.132129	-1.09591	0.61926	0.886487	0	-0.00761802	-1.00529	0.977471	0.991636	0	-0.376328	-1.29803	0.296875	0.777328	0	-0.216226	-1.16169	0.539831	0.94512	0	0.160102	1.11737	0.655408	0.899754
1160|351.2151|8.06			1160|351.2151|8.06	neg		0	0.142836	1.10407	0.644426	0.947935	0	-0.42347	-1.34115	0.194817	0.637	0	-0.566305	-1.48073	0.0904936	0.341075	0	0.369295	1.29172	0.288749	0.770419	0	0.482755	1.39741	0.167843	0.836308	0	0.11346	1.08182	0.737847	0.92821
1160|494.3606|7.92			1160|494.3606|7.92	pos		0	-0.414085	-1.33245	0.0568269	0.576317	0	-0.0507884	-1.03583	0.811839	0.966263	0	0.363296	1.28636	0.0933009	0.350293	0	-0.0799086	-1.05695	0.786304	0.964758	0	-0.00335488	-1.00233	0.990915	0.995465	0	0.0765537	1.0545	0.795065	0.945755
11601|357.0717|0.77			11601|357.0717|0.77	pos		0	-0.191541	-1.14198	0.648657	0.902625	0	0.852322	1.8054	0.0370668	0.330142	0	1.04386	2.06174	0.00720794	0.0859318	0	-0.479973	-1.39472	0.150594	0.796492	0	-0.430828	-1.34801	0.153191	0.906859	0	0.0491455	1.03465	0.879139	0.966986
11603|168.0430|5.42			11603|168.0430|5.42	neg		0	0.142816	1.10406	0.718956	0.960417	0	0.0866743	1.06192	0.839934	0.960854	0	-0.0561419	-1.03968	0.89748	0.959993	0	0.0296646	1.02077	0.923948	0.98684	0	-0.303565	-1.23419	0.332252	0.888118	0	-0.33323	-1.25983	0.30784	0.714402
11605|329.1757|6.93			11605|329.1757|6.93	neg		0	0.122965	1.08897	0.820273	0.972972	0	-0.971489	-1.96086	0.0595256	0.409143	0	-1.09445	-2.13532	0.0496779	0.249769	0	0.210701	1.15725	0.677779	0.91741	0	0.396968	1.31674	0.45171	0.933352	0	0.186267	1.13782	0.718803	0.922984
1161|245.1860|4.29			1161|245.1860|4.29	pos		0	1.38345	2.60891	0.00398808	0.270303	1	1.73925	3.33862	0.000483853	0.0448967	0	0.355804	1.2797	0.446836	0.742573	0	0.253545	1.19213	0.380243	0.907198	0	-0.885164	-1.84697	0.00541222	0.586549	0	-1.13871	-2.20184	0.000427984	0.0711815
11618|580.1244|3.94			11618|580.1244|3.94	neg		0	-0.128745	-1.09334	0.527863	0.910997	0	-0.169166	-1.12441	0.431179	0.788839	0	-0.0404209	-1.02841	0.84823	0.936256	0	-0.320219	-1.24852	0.164032	0.697636	0	0.152106	1.11119	0.504414	0.94367	0	0.472325	1.38734	0.0536976	0.369103
11619|223.8578|0.78			11619|223.8578|0.78	neg		0	-0.520945	-1.43489	0.385945	0.857076	0	-1.61753	-3.06848	0.0245787	0.274399	0	-1.09658	-2.13847	0.106118	0.365992	0	0.43514	1.35204	0.40471	0.832953	0	-0.492048	-1.40644	0.355691	0.897823	0	-0.927188	-1.90157	0.0807962	0.426946
11619|249.0211|0.96			11619|249.0211|0.96	pos		0	0.456516	1.37222	0.19028	0.733444	0	0.0574656	1.04064	0.865887	0.978075	0	-0.399051	-1.31864	0.251239	0.572854	0	0.0845571	1.06036	0.824809	0.973929	0	-0.104469	-1.0751	0.784506	0.97749	0	-0.189026	-1.13999	0.621084	0.893571
1162|223.1339|6.95			1162|223.1339|6.95	neg		0	0.078999	1.05628	0.622928	0.937393	0	-0.213257	-1.1593	0.187902	0.633392	0	-0.292256	-1.22455	0.0733875	0.308154	0	0.0798318	1.05689	0.735288	0.935142	0	-0.292329	-1.22462	0.219338	0.856213	0	-0.372161	-1.29429	0.119799	0.491206
11624|323.1974|1.00			11624|323.1974|1.00	neg		0	-0.0461703	-1.03252	0.549754	0.916593	0	-0.072368	-1.05144	0.349821	0.742803	0	-0.0261978	-1.01832	0.733988	0.883574	0	-0.0556858	-1.03935	0.52068	0.879336	0	0.093101	1.06666	0.284887	0.881042	0	0.148787	1.10864	0.0905794	0.447862
11624|370.2953|7.83			11624|370.2953|7.83	pos		0	0.380596	1.30188	0.461334	0.841715	0	0.109608	1.07893	0.82068	0.966742	0	-0.270988	-1.20663	0.576042	0.811303	0	0.449264	1.36534	0.264774	0.876197	0	0.195759	1.14533	0.624888	0.97749	0	-0.253506	-1.1921	0.539923	0.870535
11627|338.1220|6.70			11627|338.1220|6.70	neg		0	0.00981618	1.00683	0.949007	0.990235	0	0.0137868	1.0096	0.929544	0.983895	0	0.00397064	1.00276	0.979684	0.992803	0	-0.0733063	-1.05213	0.719881	0.933681	0	-0.313225	-1.24248	0.136602	0.825921	0	-0.239919	-1.18093	0.251712	0.663622
11628|400.9952|1.06			11628|400.9952|1.06	neg		0	0.10561	1.07595	0.547039	0.9144	0	-0.213876	-1.1598	0.232651	0.663527	0	-0.319486	-1.24789	0.0773239	0.315042	0	-0.305642	-1.23597	0.0943917	0.629542	0	-0.517612	-1.43158	0.0058622	0.30446	0	-0.21197	-1.15827	0.242184	0.651005
1163|264.0544|2.08			1163|264.0544|2.08	pos		0	-0.071568	-1.05086	0.453006	0.841071	0	0.0536338	1.03788	0.57337	0.885826	0	0.125202	1.09066	0.191918	0.497818	0	-0.0966474	-1.06929	0.354101	0.9063	0	0.0720813	1.05123	0.488565	0.960474	0	0.168729	1.12407	0.109089	0.567513
11630|341.2502|7.43			11630|341.2502|7.43	neg		0	-0.0176337	-1.0123	0.879698	0.979371	0	-0.206583	-1.15395	0.0810385	0.468203	0	-0.188949	-1.13993	0.109615	0.370146	0	0.0275276	1.01926	0.830689	0.963586	0	-0.0188414	-1.01315	0.88363	0.989739	0	-0.046369	-1.03266	0.7143	0.921035
11630|433.2409|4.96			11630|433.2409|4.96	pos		0	-1.00807	-2.01121	0.0144295	0.400091	0	0.146489	1.10687	0.707724	0.931079	0	1.15456	2.22616	0.00625109	0.079261	0	-0.316098	-1.24496	0.454885	0.907664	0	-0.394247	-1.31426	0.36975	0.950825	0	-0.0781494	-1.05566	0.855791	0.964082
11638|576.2806|7.60			11638|576.2806|7.60	pos		0	-0.312542	-1.24189	0.099643	0.642066	0	-0.141839	-1.10331	0.449066	0.836855	0	0.170703	1.12561	0.384368	0.688927	0	0.0489126	1.03448	0.845463	0.977574	0	0.381483	1.30268	0.14835	0.904447	0	0.332571	1.25926	0.206231	0.668269
11641|504.0848|0.72			11641|504.0848|0.72	neg		0	-0.0880938	-1.06296	0.827724	0.973691	0	-0.715833	-1.64243	0.123135	0.543326	0	-0.627739	-1.54514	0.174818	0.466664	0	0.610057	1.52632	0.19022	0.717195	0	0.0230644	1.01612	0.968416	0.99521	0	-0.586992	-1.50211	0.307205	0.714402
11644|302.0910|1.28			11644|302.0910|1.28	pos		0	0.540653	1.45463	0.0547186	0.568949	0	-0.283928	-1.2175	0.321169	0.74539	0	-0.82458	-1.77102	0.00551244	0.0752953	0	0.346395	1.27138	0.298017	0.892737	0	0.227461	1.17077	0.492851	0.960474	0	-0.118934	-1.08593	0.715006	0.92439
11645|829.3366|4.82			11645|829.3366|4.82	pos		0	0.64368	1.56231	0.0361784	0.500931	0	0.252251	1.19106	0.453244	0.836969	0	-0.391429	-1.31169	0.233353	0.551725	0	0.323177	1.25108	0.2804	0.88242	0	0.23521	1.17708	0.478685	0.960474	0	-0.0879665	-1.06287	0.782287	0.94088
11649|426.3427|7.21			11649|426.3427|7.21	pos		0	-0.0385667	-1.02709	0.8686	0.96079	0	-0.0889244	-1.06358	0.707256	0.931079	0	-0.0503577	-1.03552	0.8315	0.936685	0	0.297118	1.22869	0.114393	0.75849	0	0.402648	1.32193	0.0343797	0.763876	0	0.10553	1.07589	0.570289	0.879097
1165|263.1400|4.25			1165|263.1400|4.25	neg		0	0.237557	1.17899	0.744206	0.963894	0	1.61709	3.06757	0.030315	0.305485	0	1.37954	2.60185	0.0589214	0.272524	0	0.482047	1.39672	0.0853887	0.627561	0	-0.459599	-1.37516	0.133583	0.823278	0	-0.941646	-1.92072	0.00299747	0.100516
11651|544.2434|2.17			11651|544.2434|2.17	neg		0	-0.0186684	-1.01302	0.873647	0.979237	0	0.224896	1.16869	0.0600911	0.410647	0	0.243564	1.18391	0.0423793	0.228039	0	-0.200548	-1.14913	0.0802998	0.620055	0	0.115142	1.08308	0.309715	0.888118	0	0.315691	1.24461	0.00719462	0.147156
11652|604.5730|0.47			11652|604.5730|0.47	pos		0	0.17626	1.12995	0.0798038	0.624754	0	-0.00370076	-1.00257	0.970587	0.994568	0	-0.17996	-1.13285	0.073879	0.306226	0	0.185594	1.13728	0.158754	0.804202	0	-0.079436	-1.0566	0.548019	0.970707	0	-0.26503	-1.20166	0.0391173	0.385796
11657|219.0363|1.12			11657|219.0363|1.12	pos		0	-1.07191	-2.10222	0.000673114	0.265186	0	0.0371681	1.0261	0.887694	0.982144	1	1.10908	2.15708	0.000305449	0.0149059	0	-0.39451	-1.3145	0.330601	0.898472	0	-0.358442	-1.28204	0.384517	0.950825	0	0.0360678	1.02532	0.929951	0.985543
11658|502.2942|7.32			11658|502.2942|7.32	neg		0	-0.421125	-1.33897	0.0348293	0.452995	0	-0.103379	-1.07429	0.596262	0.877063	0	0.317746	1.24638	0.107752	0.367028	0	-0.163184	-1.11976	0.517785	0.878564	0	-0.149168	-1.10893	0.547804	0.94512	0	0.014016	1.00976	0.954867	0.990561
11660|784.3364|7.57			11660|784.3364|7.57	neg		0	0.0356465	1.02502	0.862224	0.976544	0	0.0953757	1.06834	0.658806	0.902596	0	0.0597291	1.04227	0.775596	0.906022	0	0.125624	1.09098	0.537335	0.885521	0	-0.178139	-1.13142	0.375172	0.906177	0	-0.303763	-1.23436	0.133848	0.510744
11661|349.0256|1.15			11661|349.0256|1.15	neg		0	-0.135456	-1.09844	0.579462	0.923322	0	0.272283	1.20772	0.26765	0.68344	0	0.407738	1.3266	0.099599	0.354044	0	-0.556909	-1.47111	0.0151882	0.546727	0	0.291527	1.22394	0.192936	0.841073	1	0.848436	1.80055	0.000377361	0.0349602
11667|794.4260|0.67			11667|794.4260|0.67	neg		0	0.145967	1.10647	0.254502	0.796885	0	-0.0319543	-1.0224	0.801737	0.953097	0	-0.177921	-1.13125	0.166252	0.454765	0	0.170967	1.12581	0.266348	0.758185	0	0.0626719	1.0444	0.681859	0.966913	0	-0.108295	-1.07795	0.479561	0.829407
11669|340.7366|0.60			11669|340.7366|0.60	neg		0	0.0311863	1.02185	0.779133	0.96865	0	-0.0095145	-1.00662	0.93179	0.98457	0	-0.0407008	-1.02861	0.714438	0.875671	0	0.0171637	1.01197	0.907157	0.982648	0	-0.06684	-1.04742	0.650061	0.961389	0	-0.0840037	-1.05996	0.568819	0.864137
1167|628.3624|7.78			1167|628.3624|7.78	neg		0	0.508881	1.42295	0.0168141	0.366197	0	-0.564179	-1.47855	0.00846221	0.158435	-1	-1.07306	-2.10389	3.82782e-06	0.0028439	0	-0.337259	-1.26335	0.196759	0.722669	0	-0.323431	-1.2513	0.215404	0.856213	0	0.0138278	1.00963	0.957391	0.991331
11670|162.0582|1.40			11670|162.0582|1.40	pos		0	0.562462	1.47679	0.106554	0.65227	0	-0.0863325	-1.06167	0.814587	0.966263	0	-0.648795	-1.56786	0.0794694	0.320328	0	0.215611	1.1612	0.574578	0.933622	0	0.0698885	1.04964	0.855439	0.982702	0	-0.145722	-1.10628	0.708915	0.922775
11674|747.3433|7.79			11674|747.3433|7.79	neg		0	-0.0035248	-1.00245	0.984608	0.995697	0	-0.166634	-1.12244	0.397065	0.767976	0	-0.163109	-1.1197	0.393943	0.683277	0	0.26017	1.19762	0.241753	0.75246	0	0.081135	1.05785	0.718671	0.972172	0	-0.179035	-1.13213	0.442519	0.809307
11675|258.1336|1.78			11675|258.1336|1.78	pos		0	-0.460484	-1.376	0.282997	0.778173	0	-0.66155	-1.58178	0.130422	0.557647	0	-0.201066	-1.14955	0.617881	0.836952	0	-0.261501	-1.19873	0.608159	0.935111	0	-0.0367156	-1.02578	0.941628	0.992343	0	0.224785	1.1686	0.654304	0.905766
11679|467.1721|5.10			11679|467.1721|5.10	neg		0	-0.537745	-1.4517	0.241265	0.791343	0	-0.519215	-1.43317	0.298442	0.710214	0	0.0185307	1.01293	0.969709	0.989825	0	-0.0741037	-1.05271	0.864608	0.973569	0	-0.856519	-1.81066	0.420434	0.920709	0	-0.782415	-1.72001	0.455324	0.816008
1168|221.1182|5.58			1168|221.1182|5.58	neg		0	-0.494309	-1.40865	0.607712	0.931285	0	-0.598927	-1.51459	0.521324	0.844624	0	-0.104618	-1.07521	0.901925	0.961362	0	-0.458231	-1.37386	0.706788	0.92886	0	0.605724	1.52174	0.604286	0.94998	0	1.06395	2.09065	0.36484	0.759702
11680|239.0925|5.49			11680|239.0925|5.49	neg		0	0.384721	1.30561	0.125795	0.674749	0	-0.109691	-1.079	0.658828	0.902596	0	-0.494412	-1.40875	0.0509467	0.254594	0	-0.00644791	-1.00448	0.977882	0.995317	0	-0.0156997	-1.01094	0.946181	0.99521	0	-0.00925176	-1.00643	0.968269	0.994608
11682|971.5318|13.14			11682|971.5318|13.14	pos		0	-0.391333	-1.31161	0.066491	0.607674	0	-0.462305	-1.37774	0.0312931	0.312907	0	-0.0709716	-1.05042	0.734931	0.892573	0	-0.0489348	-1.0345	0.835338	0.974916	0	-0.224937	-1.16873	0.33398	0.945449	0	-0.176002	-1.12975	0.456022	0.837643
11687|757.4000|4.93			11687|757.4000|4.93	neg		0	-0.0346268	-1.02429	0.857593	0.976544	0	0.169498	1.12467	0.382064	0.76502	0	0.204125	1.15199	0.319626	0.623625	0	-0.121495	-1.08786	0.674008	0.915479	0	0.283943	1.21752	0.362975	0.900516	0	0.405438	1.32449	0.188963	0.589876
11690|379.0386|0.60			11690|379.0386|0.60	neg		0	0.0919479	1.06581	0.453532	0.889958	0	-0.131668	-1.09556	0.292158	0.704062	0	-0.223616	-1.16766	0.0768399	0.315042	0	0.230095	1.17291	0.24913	0.752894	0	0.342281	1.26776	0.0892853	0.759677	0	0.112186	1.08086	0.571986	0.865765
11691|379.0386|0.60			11691|379.0386|0.60	neg		0	0.0919479	1.06581	0.450795	0.888941	0	-0.14742	-1.10759	0.228833	0.66076	0	-0.239368	-1.18048	0.0535853	0.259607	0	0.230095	1.17291	0.24913	0.752894	0	0.342281	1.26776	0.0892853	0.759677	0	0.112186	1.08086	0.571986	0.865765
11692|278.9965|6.51			11692|278.9965|6.51	neg		0	0.271791	1.20731	0.195904	0.754097	0	-0.0680516	-1.0483	0.748165	0.936517	0	-0.339842	-1.26562	0.118935	0.38379	0	-0.136313	-1.09909	0.49133	0.866979	0	0.0933286	1.06683	0.642865	0.961389	0	0.229641	1.17254	0.248896	0.659332
11692|337.9231|0.59			11692|337.9231|0.59	pos		0	-0.00400683	-1.00278	0.976134	0.991003	0	-0.183843	-1.13591	0.167291	0.6134	0	-0.179836	-1.13276	0.189675	0.495437	0	-0.03345	-1.02346	0.843686	0.977574	0	-0.0104871	-1.0073	0.950696	0.992941	0	0.0229628	1.01604	0.893965	0.972649
11695|335.2227|6.21			11695|335.2227|6.21	neg		0	-0.434268	-1.35123	0.0711707	0.58422	0	-0.688633	-1.61176	0.00683629	0.146565	0	-0.254365	-1.19281	0.300716	0.603249	0	0.510616	1.42466	0.245583	0.752894	0	-0.0539659	-1.03811	0.901526	0.990885	0	-0.564582	-1.47896	0.207746	0.612094
11699|370.0768|1.14			11699|370.0768|1.14	neg		0	0.108393	1.07803	0.396203	0.860608	0	0.182092	1.13453	0.156913	0.602625	0	0.0736988	1.05241	0.563233	0.782713	0	-0.296537	-1.22819	0.0786473	0.618076	0	-0.208652	-1.15561	0.211925	0.856213	0	0.0878846	1.06281	0.596381	0.872075
5Z,11Z,14Z-Eicosatrienoic acid	5Z,11Z,14Z-Eicosatrienoic acid	5Z,11Z,14Z-Eicosatrienoic acid	117|305.2485|9.12	neg	445084	0	0.186489	1.13799	0.349303	0.846197	0	0.0717043	1.05096	0.717876	0.926308	0	-0.114785	-1.08281	0.563436	0.782796	0	-0.0528095	-1.03728	0.798716	0.955499	0	-0.310288	-1.23995	0.138787	0.826372	0	-0.257478	-1.19539	0.217543	0.62191
11700|368.0663|1.14			11700|368.0663|1.14	neg		0	0.208974	1.15587	0.170759	0.731043	0	0.148899	1.10872	0.326704	0.728558	0	-0.0600753	-1.04252	0.691067	0.861588	0	-0.215791	-1.16134	0.207485	0.732614	0	-0.139082	-1.1012	0.414101	0.918991	0	0.0767089	1.05461	0.65154	0.898351
11702|336.9835|1.22			11702|336.9835|1.22	neg		0	-0.299454	-1.23068	0.311337	0.835279	0	0.221966	1.16632	0.42868	0.787865	0	0.521419	1.43537	0.0678975	0.294982	0	-1.04347	-2.06117	0.0184205	0.546727	0	-0.712812	-1.639	0.110964	0.78833	0	0.330655	1.25758	0.411637	0.796272
11704|260.1823|4.86			11704|260.1823|4.86	pos		0	0.300897	1.23191	0.230755	0.772892	0	-0.355558	-1.27948	0.19868	0.647171	0	-0.656454	-1.5762	0.0218017	0.15494	0	0.621376	1.53834	0.0373615	0.690623	0	0.156687	1.11472	0.588762	0.976042	0	-0.464689	-1.38002	0.107368	0.566754
11705|259.1931|4.90			11705|259.1931|4.90	pos		0	0.40223	1.32155	0.142848	0.686047	0	-0.433016	-1.35005	0.136465	0.570161	0	-0.835246	-1.78416	0.00622263	0.079261	0	0.632051	1.54977	0.0325801	0.690623	0	0.0881243	1.06299	0.754266	0.97749	0	-0.543927	-1.45794	0.0543019	0.442518
11706|316.0963|3.24			11706|316.0963|3.24	pos		0	-1.01765	-2.02461	0.00324312	0.270303	0	-0.0190474	-1.01329	0.948374	0.991044	0	0.998599	1.99806	0.00524704	0.0738621	0	-0.269573	-1.20545	0.396107	0.907198	0	0.217037	1.16234	0.515206	0.964758	0	0.48661	1.40115	0.166696	0.633374
11707|196.1344|6.48			11707|196.1344|6.48	neg		0	0.154766	1.11324	0.444418	0.885471	0	-0.190481	-1.14114	0.339838	0.734895	0	-0.345247	-1.27037	0.0919734	0.34281	0	-0.455802	-1.37155	0.116582	0.655725	0	-0.286706	-1.21985	0.319441	0.888118	0	0.169097	1.12435	0.548935	0.853397
11708|195.1028|7.44			11708|195.1028|7.44	neg		0	-0.324118	-1.2519	0.220693	0.778086	0	0.124755	1.09032	0.628282	0.888325	0	0.448872	1.36497	0.0974952	0.351124	0	-0.0935839	-1.06702	0.607297	0.904551	0	-0.210599	-1.15717	0.251154	0.874427	0	-0.117015	-1.08449	0.520914	0.849494
1171|477.2856|7.63			1171|477.2856|7.63	neg		0	-0.640222	-1.55857	0.00244257	0.265047	0	-0.453348	-1.36921	0.0327717	0.315655	0	0.186874	1.13829	0.361639	0.657712	0	-0.460211	-1.37574	0.151426	0.688739	0	-0.0208026	-1.01452	0.947648	0.99521	0	0.439409	1.35605	0.147192	0.534586
11710|197.0070|0.83			11710|197.0070|0.83	neg		0	-0.822323	-1.76825	0.0495384	0.516026	0	-0.139064	-1.10119	0.736225	0.933817	0	0.683259	1.60576	0.0806584	0.322339	0	-0.015934	-1.01111	0.972443	0.995073	0	0.199689	1.14845	0.723719	0.973047	0	0.215623	1.16121	0.688244	0.912649
Glu-Gly-Glu.1	Glu-Gly-Glu	Glu-Gly-Glu	11713|332.1102|0.71	neg	102228786	0	-0.197629	-1.14681	0.376135	0.851399	0	0.589923	1.50517	0.0116722	0.183999	1	0.787552	1.72614	0.00102253	0.0298939	0	-0.256634	-1.19469	0.241828	0.75246	0	0.444094	1.36046	0.0460044	0.632846	0	0.700729	1.62533	0.00226996	0.0878616
11714|193.0871|6.69			11714|193.0871|6.69	neg		0	-0.026049	-1.01822	0.833737	0.973691	0	-0.148048	-1.10807	0.243621	0.671647	0	-0.121999	-1.08824	0.335498	0.638638	0	0.0850859	1.06075	0.484786	0.863553	0	0.00116684	1.00081	0.992462	0.998209	0	-0.083919	-1.05989	0.497984	0.835708
11715|549.0567|0.95			11715|549.0567|0.95	pos		0	0.0836041	1.05966	0.347963	0.805674	0	-0.00220929	-1.00153	0.980121	0.996443	0	-0.0858134	-1.06129	0.335491	0.64074	0	0.11305	1.08151	0.410753	0.907198	0	-0.0853582	-1.06095	0.533882	0.964894	0	-0.198408	-1.14743	0.151992	0.622793
11716|155.0469|0.64			11716|155.0469|0.64	neg		0	-0.122409	-1.08855	0.582325	0.92353	0	-0.182742	-1.13504	0.412525	0.779563	0	-0.0603328	-1.04271	0.786076	0.910003	0	0.0899152	1.06431	0.656625	0.914438	0	-0.512153	-1.42618	0.0143051	0.419289	0	-0.602068	-1.51789	0.00444469	0.123893
Epitestosterone sulfate	Epitestosterone sulfate	Epitestosterone sulfate	11717|367.1582|5.74	neg	12133250	0	-0.270387	-1.20613	0.428038	0.876764	0	-0.612135	-1.52852	0.105447	0.512603	0	-0.341747	-1.26729	0.340089	0.642455	0	0.387498	1.30812	0.296476	0.777067	0	0.105281	1.0757	0.880814	0.988979	0	-0.282217	-1.21606	0.682268	0.909264
11721|394.0420|0.76			11721|394.0420|0.76	neg		0	0.338121	1.26411	0.223577	0.778644	0	0.119455	1.08632	0.637675	0.892349	0	-0.218666	-1.16366	0.413761	0.697874	0	-0.185224	-1.13699	0.576456	0.893718	0	-0.00369126	-1.00256	0.991095	0.998209	0	0.181533	1.13409	0.591632	0.871091
11722|480.2130|7.11			11722|480.2130|7.11	pos		0	0.380286	1.3016	0.260087	0.776831	0	0.529314	1.44324	0.128282	0.55461	0	0.149028	1.10882	0.673991	0.866754	0	-0.397477	-1.3172	0.255814	0.868697	0	-0.135196	-1.09824	0.708344	0.97749	0	0.262281	1.19937	0.469345	0.842656
11724|673.6276|0.57			11724|673.6276|0.57	neg		0	0.0751369	1.05346	0.463606	0.892244	0	-0.0465372	-1.03278	0.673177	0.908756	0	-0.121674	-1.088	0.259144	0.561753	0	0.120664	1.08724	0.219885	0.743422	0	-0.0352418	-1.02473	0.717536	0.972172	0	-0.155906	-1.11412	0.128088	0.503104
11725|672.6300|0.57			11725|672.6300|0.57	neg		0	-0.00247928	-1.00172	0.977269	0.995697	0	-0.108883	-1.07839	0.239405	0.668965	0	-0.106403	-1.07654	0.235425	0.537562	0	0.152732	1.11167	0.1045	0.641635	0	0.0179903	1.01255	0.84562	0.985016	0	-0.134741	-1.0979	0.157907	0.548043
11726|674.6263|0.57			11726|674.6263|0.57	neg		0	0.0816919	1.05826	0.464137	0.892768	0	-0.0669816	-1.04752	0.561954	0.86322	0	-0.148673	-1.10855	0.186378	0.479045	0	0.124357	1.09002	0.200669	0.725631	0	0.0181128	1.01263	0.85774	0.985092	0	-0.106245	-1.07642	0.311716	0.719831
1173|528.3423|7.81			1173|528.3423|7.81	pos		0	-0.459405	-1.37497	0.356238	0.811344	0	-0.210674	-1.15723	0.671157	0.9186	0	0.248731	1.18816	0.616323	0.835405	0	0.100667	1.07227	0.843657	0.977574	0	-0.197363	-1.1466	0.699186	0.97749	0	-0.29803	-1.22946	0.559965	0.874344
11730|393.2987|10.00			11730|393.2987|10.00	neg		0	0.0182127	1.0127	0.934547	0.986653	0	-0.0904844	-1.06473	0.683515	0.914531	0	-0.108697	-1.07825	0.624462	0.819103	0	-0.0356991	-1.02505	0.887681	0.977762	0	0.288292	1.22119	0.257445	0.874427	0	0.323991	1.25179	0.203984	0.608571
11734|454.2395|9.99			11734|454.2395|9.99	neg		0	0.0924526	1.06618	0.672417	0.952294	0	-0.0961367	-1.06891	0.660193	0.903222	0	-0.188589	-1.13965	0.382431	0.675089	0	-0.257651	-1.19553	0.277019	0.762347	0	0.222227	1.16653	0.347637	0.892702	0	0.479878	1.39463	0.0463054	0.34672
11736|785.4506|5.40			11736|785.4506|5.40	pos		0	-0.674322	-1.59585	0.030296	0.472613	0	-0.0203714	-1.01422	0.942316	0.98932	0	0.653951	1.57347	0.0377798	0.219483	0	-0.604576	-1.52053	0.157775	0.804202	0	-0.694841	-1.61871	0.113769	0.895337	0	-0.0902654	-1.06457	0.830314	0.955984
11738|587.2846|6.08			11738|587.2846|6.08	neg		0	-0.171333	-1.1261	0.542937	0.913769	0	0.00334705	1.00232	0.990492	0.996324	0	0.17468	1.12871	0.543441	0.772119	0	-0.0721085	-1.05125	0.84471	0.970174	0	0.0116522	1.00811	0.975984	0.995285	0	0.0837607	1.05978	0.820032	0.954492
S-Adenosylmethionine	S-Adenosylmethionine	S-Adenosylmethionine	11739|399.1444|0.59	pos	34755	0	0.520991	1.43494	0.0285757	0.456668	0	0.283246	1.21693	0.216305	0.667345	0	-0.237745	-1.17915	0.313844	0.626696	0	-0.338688	-1.26461	0.114255	0.75849	0	-0.0136352	-1.0095	0.948473	0.992941	0	0.325053	1.25271	0.115379	0.568504
11741|367.0262|0.59			11741|367.0262|0.59	neg		0	-0.0129686	-1.00903	0.937612	0.987183	0	-0.219477	-1.16431	0.206023	0.641574	0	-0.206508	-1.15389	0.240036	0.541591	0	-0.162055	-1.11888	0.166806	0.699664	0	0.132788	1.09641	0.255598	0.874427	0	0.294843	1.22675	0.0140299	0.211844
11741|416.2149|7.14			11741|416.2149|7.14	pos		0	0.396317	1.31614	0.182111	0.725274	0	-0.0106696	-1.00742	0.971076	0.994568	0	-0.406987	-1.32591	0.170838	0.474406	0	-0.151148	-1.11045	0.659217	0.941495	0	-0.307186	-1.23729	0.371733	0.950825	0	-0.156038	-1.11422	0.648945	0.903878
11743|341.9127|0.64			11743|341.9127|0.64	neg		0	-0.138928	-1.10109	0.608544	0.931285	0	0.576574	1.4913	0.0348092	0.323641	0	0.715502	1.64205	0.0126661	0.12315	0	-0.223453	-1.16752	0.414661	0.837977	0	-0.00767221	-1.00533	0.97716	0.995334	0	0.21578	1.16133	0.430738	0.804377
11744|339.9157|0.64			11744|339.9157|0.64	neg		0	-0.285719	-1.21902	0.355976	0.846197	0	0.45993	1.37547	0.134138	0.568476	0	0.745648	1.67673	0.0155398	0.135981	0	-0.190123	-1.14086	0.498261	0.870549	0	0.0722868	1.05138	0.804889	0.983368	0	0.26241	1.19948	0.37953	0.769967
11745|373.2199|5.24			11745|373.2199|5.24	pos		0	0.0420577	1.02958	0.833955	0.954374	0	0.145119	1.10582	0.49772	0.85795	0	0.103061	1.07405	0.63425	0.844129	0	0.428325	1.34567	0.0827899	0.75834	0	0.14878	1.10863	0.562222	0.974488	0	-0.279545	-1.21381	0.278612	0.737656
11748|751.5798|0.57			11748|751.5798|0.57	neg		0	-0.133323	-1.09682	0.378431	0.851808	0	-0.157876	-1.11564	0.305527	0.712288	0	-0.0245532	-1.01716	0.852445	0.938006	0	0.112721	1.08127	0.440238	0.848553	0	0.0689183	1.04893	0.644778	0.961389	0	-0.0438023	-1.03083	0.769258	0.938564
1175|564.4389|8.75			1175|564.4389|8.75	pos		0	0.522595	1.43654	0.115685	0.656779	0	0.878061	1.8379	0.00683616	0.158559	0	0.355467	1.2794	0.281036	0.601868	0	0.32033	1.24862	0.311859	0.897671	0	0.618688	1.53548	0.0582328	0.876826	0	0.298358	1.22974	0.337126	0.770965
11750|786.6639|0.58			11750|786.6639|0.58	neg		0	0.0082117	1.00571	0.957467	0.991002	0	-0.0560478	-1.03961	0.711489	0.924629	0	-0.0642595	-1.04555	0.656321	0.8407	0	-0.293075	-1.22525	0.073417	0.618076	0	-0.0517312	-1.03651	0.750901	0.97778	0	0.241344	1.18209	0.129017	0.503403
11757|158.0613|5.08			11757|158.0613|5.08	neg		0	-0.277553	-1.21214	0.103599	0.636034	0	-0.00815089	-1.00567	0.961333	0.991973	0	0.269402	1.20531	0.113851	0.374955	0	-0.0700304	-1.04974	0.64802	0.912839	0	-0.141425	-1.10299	0.358302	0.899623	0	-0.0713949	-1.05073	0.641654	0.891646
11758|522.2572|7.28			11758|522.2572|7.28	pos		0	0.392474	1.31264	0.529769	0.869355	0	0.23805	1.1794	0.664718	0.917198	0	-0.154424	-1.11298	0.801393	0.923229	0	0.478288	1.39309	0.305647	0.892737	0	-0.193202	-1.1433	0.687746	0.97749	0	-0.67149	-1.59272	0.153089	0.623237
1176|617.4770|9.61			1176|617.4770|9.61	neg		0	-0.774176	-1.71021	0.00358496	0.279516	0	-0.388068	-1.30864	0.131068	0.560292	0	0.386108	1.30686	0.132979	0.408424	0	0.122403	1.08855	0.743533	0.936645	0	-0.446026	-1.36228	0.244481	0.871713	0	-0.568429	-1.48291	0.139906	0.521286
11760|748.5290|10.07			11760|748.5290|10.07	neg		0	-0.357993	-1.28164	0.302295	0.830661	0	-1.07614	-2.10839	0.00263079	0.0940034	0	-0.718151	-1.64507	0.0421191	0.22731	0	-0.40571	-1.32474	0.10099	0.6402	0	-0.340567	-1.26625	0.181641	0.840996	0	0.0651426	1.04619	0.796316	0.947289
11769|247.0448|1.21			11769|247.0448|1.21	neg		0	-1.03425	-2.04804	0.000988196	0.250987	0	-0.0367052	-1.02577	0.901336	0.97615	1	0.997542	1.99659	0.00142806	0.0385676	0	-0.969253	-1.95783	0.0308559	0.546727	0	-0.591718	-1.50704	0.180302	0.840996	0	0.377535	1.29912	0.389789	0.777068
11771|255.1139|4.78			11771|255.1139|4.78	neg		0	0.200725	1.14928	0.708769	0.959912	0	0.0588891	1.04166	0.917024	0.980898	0	-0.141836	-1.10331	0.799163	0.918055	0	-0.561175	-1.47547	0.231481	0.743532	0	-0.764001	-1.69819	0.105765	0.784806	0	-0.202826	-1.15095	0.651658	0.898351
11774|763.6024|0.57			11774|763.6024|0.57	neg		0	0.196317	1.14577	0.154316	0.716774	0	0.00342738	1.00238	0.979202	0.995642	0	-0.19289	-1.14305	0.155046	0.443866	0	0.192023	1.14236	0.251483	0.754509	0	0.00662343	1.0046	0.968094	0.99521	0	-0.1854	-1.13713	0.243857	0.65116
11775|190.9733|0.71			11775|190.9733|0.71	neg		0	-0.17851	-1.13171	0.500505	0.904251	0	0.460883	1.37638	0.0814234	0.46885	0	0.639393	1.55767	0.0191479	0.153239	0	-0.187416	-1.13872	0.423301	0.840606	0	0.0614599	1.04352	0.792219	0.981475	0	0.248876	1.18828	0.288976	0.697816
11776|765.5994|0.57			11776|765.5994|0.57	neg		0	0.0627884	1.04448	0.570855	0.921626	0	-0.232575	-1.17493	0.0345216	0.322006	0	-0.295364	-1.22719	0.00826095	0.0986084	0	0.252543	1.1913	0.0763386	0.618076	0	-0.0376843	-1.02646	0.786894	0.981475	0	-0.290227	-1.22283	0.0310343	0.297602
11778|337.0564|0.69			11778|337.0564|0.69	pos		0	0.0121625	1.00847	0.947703	0.986246	0	-0.385072	-1.30593	0.0489236	0.374928	0	-0.397235	-1.31698	0.0424815	0.234474	0	-0.180479	-1.13326	0.430685	0.907198	0	-0.149791	-1.10941	0.512639	0.963404	0	0.030688	1.0215	0.89305	0.972265
11782|292.1303|3.84			11782|292.1303|3.84	neg		0	0.150277	1.10978	0.684264	0.954306	0	1.14848	2.21681	0.00617711	0.139547	0	0.998206	1.99751	0.0147367	0.131214	0	0.116998	1.08448	0.720627	0.933681	0	-0.0922395	-1.06602	0.789356	0.981475	0	-0.209238	-1.15608	0.523284	0.8513
11784|382.1723|1.71			11784|382.1723|1.71	pos		0	0.905647	1.87339	0.035927	0.500931	0	0.356735	1.28052	0.447013	0.835033	0	-0.548912	-1.46298	0.222118	0.537511	0	1.02028	2.02832	0.0336226	0.690623	0	0.116057	1.08377	0.803212	0.97749	0	-0.904226	-1.87154	0.0581319	0.445903
11786|643.8196|0.62			11786|643.8196|0.62	neg		0	0.193603	1.14362	0.219918	0.777177	0	-0.107287	-1.0772	0.487387	0.822255	0	-0.30089	-1.2319	0.0593974	0.273732	0	0.121635	1.08797	0.490404	0.865689	0	0.00973749	1.00677	0.956585	0.99521	0	-0.111898	-1.08065	0.532506	0.853209
1179|543.3253|7.35			1179|543.3253|7.35	pos		0	-0.428125	-1.34548	0.0686976	0.607674	0	-0.299384	-1.23062	0.199053	0.647171	0	0.128741	1.09334	0.578101	0.81208	0	-0.0215228	-1.01503	0.919785	0.982533	0	0.00971481	1.00676	0.963743	0.992941	0	0.0312376	1.02189	0.883803	0.967924
11793|323.2065|5.13			11793|323.2065|5.13	pos		0	0.296073	1.2278	0.441543	0.841071	0	0.268652	1.20468	0.497369	0.85795	0	-0.0274212	-1.01919	0.942986	0.979379	0	-0.171843	-1.1265	0.713009	0.957401	0	-0.387141	-1.3078	0.393276	0.950825	0	-0.215298	-1.16094	0.633669	0.899377
11793|730.5887|0.57			11793|730.5887|0.57	neg		0	-0.00960757	-1.00668	0.943821	0.989168	0	-0.0680073	-1.04827	0.625977	0.888325	0	-0.0583997	-1.04131	0.675412	0.851135	0	0.324178	1.25195	0.0478361	0.570643	0	0.215199	1.16086	0.166015	0.832514	0	-0.108978	-1.07846	0.478457	0.829407
11794|261.1243|4.38			11794|261.1243|4.38	neg		0	0.0544841	1.03849	0.805134	0.971775	0	-0.411608	-1.33017	0.0670667	0.432885	0	-0.466093	-1.38136	0.0390623	0.218851	0	0.0648688	1.04599	0.726094	0.9348	0	-0.459245	-1.37482	0.0163364	0.451196	0	-0.524114	-1.43805	0.00662573	0.141489
11797|349.2747|9.40			11797|349.2747|9.40	neg		0	-0.0604294	-1.04278	0.855685	0.976035	0	-0.127807	-1.09263	0.684716	0.914993	0	-0.0673779	-1.04781	0.825196	0.927427	0	0.0420174	1.02955	0.918759	0.985671	0	0.0868687	1.06206	0.833031	0.983368	0	0.0448513	1.03158	0.911214	0.980932
11799|438.2625|7.34			11799|438.2625|7.34	neg		0	-0.352971	-1.27719	0.235461	0.788284	0	0.55119	1.46529	0.0940098	0.49302	0	0.904161	1.87146	0.00903706	0.102942	0	-0.0820799	-1.05854	0.816804	0.960109	0	0.282851	1.2166	0.42727	0.923105	0	0.364931	1.28782	0.280112	0.68922
17-Hydroxy-4Z,7Z,10Z,13Z,15E,19Z-docosahexaenoic acid	17-Hydroxy-4Z,7Z,10Z,13Z,15E,19Z-docosahexaenoic acid	17-Hydroxy-4Z,7Z,10Z,13Z,15E,19Z-docosahexaenoic acid	118|343.2275|7.99	neg		0	-1.28178	-2.43139	0.0169467	0.366197	0	1.49819	2.82489	0.00574673	0.136281	1	2.77997	6.86839	2.34857e-06	0.0028439	0	-0.588361	-1.50354	0.241401	0.75246	0	0.177109	1.13062	0.722478	0.972229	0	0.76547	1.69992	0.129491	0.503403
118|727.5752|9.49			118|727.5752|9.49	pos		0	0.179509	1.1325	0.410497	0.827176	0	-0.146279	-1.10671	0.501924	0.85795	0	-0.325788	-1.25335	0.1384	0.427203	0	-0.218609	-1.16361	0.385351	0.907198	0	0.055864	1.03948	0.823763	0.980365	0	0.274473	1.20955	0.276908	0.735366
1180|387.2518|9.12			1180|387.2518|9.12	neg		0	0.30186	1.23273	0.118715	0.668264	0	0.176343	1.13002	0.357975	0.748966	0	-0.125517	-1.0909	0.511992	0.754464	0	-0.0269669	-1.01887	0.882935	0.97772	0	-0.271368	-1.20695	0.143191	0.827353	0	-0.244402	-1.1846	0.18633	0.586192
11801|753.5772|0.57			11801|753.5772|0.57	neg		0	0.0362413	1.02544	0.743727	0.963894	0	-0.0954883	-1.06843	0.383872	0.76502	0	-0.13173	-1.09561	0.223427	0.524999	0	-0.00841568	-1.00585	0.948589	0.992975	0	0.0171836	1.01198	0.895265	0.990885	0	0.0255993	1.0179	0.841496	0.963114
11801|801.4246|5.66			11801|801.4246|5.66	pos		0	0.200615	1.14919	0.528865	0.869355	0	0.0200381	1.01399	0.951693	0.991044	0	-0.180577	-1.13334	0.578969	0.81208	0	-0.135032	-1.09812	0.638611	0.941495	0	-0.407419	-1.32631	0.234383	0.927759	0	-0.272387	-1.2078	0.416231	0.824129
11802|322.1173|0.81			11802|322.1173|0.81	pos		0	0.0684902	1.04862	0.790135	0.937437	0	-0.0500104	-1.03527	0.845893	0.972175	0	-0.118501	-1.08561	0.645428	0.850432	0	-0.320988	-1.24919	0.306111	0.892737	0	-0.172814	-1.12725	0.580069	0.975476	0	0.148174	1.10817	0.635065	0.89969
11802|751.5389|0.57			11802|751.5389|0.57	neg		0	0.0231841	1.0162	0.861758	0.976544	0	-0.128609	-1.09324	0.328872	0.728678	0	-0.151793	-1.11095	0.250202	0.551838	0	0.0347627	1.02439	0.837857	0.967384	0	0.140748	1.10248	0.39176	0.910997	0	0.105985	1.07623	0.517903	0.847309
11807|189.0671|3.05			11807|189.0671|3.05	neg		0	0.117422	1.08479	0.706321	0.959753	0	-0.5774	-1.49216	0.0685139	0.437066	0	-0.694821	-1.61868	0.0296007	0.190161	0	0.244857	1.18498	0.408822	0.834616	0	0.108838	1.07836	0.727267	0.973047	0	-0.136019	-1.09887	0.658399	0.900593
11809|648.3803|4.60			11809|648.3803|4.60	pos		0	0.290529	1.22309	0.142098	0.684996	0	0.299832	1.231	0.123121	0.544543	0	0.00930284	1.00647	0.963093	0.988479	0	0.319139	1.24759	0.164577	0.807819	0	-0.115476	-1.08333	0.617037	0.97749	0	-0.434615	-1.35155	0.0607818	0.452954
11809|745.4417|7.35			11809|745.4417|7.35	neg		0	0.441667	1.35817	0.13878	0.699268	0	0.0674158	1.04784	0.808096	0.95542	0	-0.374252	-1.29617	0.170748	0.461206	0	-0.607542	-1.52366	0.039928	0.562457	0	-0.315846	-1.24474	0.28554	0.881443	0	0.291696	1.22408	0.331387	0.733598
1181|852.5512|10.27			1181|852.5512|10.27	pos		0	0.207657	1.15481	0.491693	0.853415	0	-0.29161	-1.22401	0.342594	0.765502	0	-0.499268	-1.4135	0.10737	0.376413	0	-0.242158	-1.18276	0.262977	0.875794	0	-0.277558	-1.21214	0.20768	0.912403	0	-0.0354	-1.02484	0.871193	0.965859
11810|183.1391|6.74			11810|183.1391|6.74	neg		0	0.123127	1.08909	0.687451	0.954306	0	0.265008	1.20164	0.395446	0.767698	0	0.141881	1.10334	0.64822	0.835584	0	0.7988	1.73965	0.00547823	0.546727	0	0.697806	1.62204	0.0142212	0.419289	0	-0.100994	-1.07251	0.717594	0.922476
11813|317.1142|5.60			11813|317.1142|5.60	neg		0	0.587484	1.50262	0.157661	0.719435	0	0.217938	1.16307	0.590128	0.875265	0	-0.369546	-1.29195	0.377863	0.671361	0	-0.358341	-1.28195	0.303151	0.779637	0	-0.373457	-1.29545	0.283463	0.879938	0	-0.0151158	-1.01053	0.96455	0.993974
11815|629.3213|7.57			11815|629.3213|7.57	neg		0	0.286096	1.21934	0.177034	0.737577	0	0.120479	1.0871	0.559596	0.86162	0	-0.165617	-1.12165	0.438021	0.711011	0	-0.00591017	-1.00411	0.97791	0.995317	0	-0.206549	-1.15392	0.328527	0.888118	0	-0.200639	-1.14921	0.333394	0.733598
11816|697.5061|10.70			11816|697.5061|10.70	neg		0	-0.474239	-1.38919	0.248671	0.793676	0	0.166882	1.12263	0.674322	0.908847	0	0.641121	1.55954	0.135284	0.412874	0	-0.254735	-1.19312	0.451741	0.85516	0	0.0355417	1.02494	0.912671	0.992439	0	0.290277	1.22287	0.398555	0.785046
11822|431.9047|0.63			11822|431.9047|0.63	neg		0	0.11649	1.08409	0.288407	0.825942	0	-0.289338	-1.22208	0.0104447	0.174962	0	-0.405827	-1.32485	0.000495262	0.01934	0	-0.107072	-1.07704	0.31156	0.781554	0	-0.189079	-1.14004	0.0774304	0.748798	0	-0.0820074	-1.05849	0.437207	0.807083
11824|615.2466|6.95			11824|615.2466|6.95	neg		0	0.653466	1.57294	0.170078	0.730167	0	0.079982	1.057	0.862244	0.967866	0	-0.573484	-1.48811	0.235131	0.537487	0	-0.464749	-1.38008	0.283269	0.76288	0	-0.451754	-1.3677	0.314461	0.888118	0	0.0129951	1.00905	0.976373	0.99624
11829|265.1808|7.31			11829|265.1808|7.31	neg		0	-0.610421	-1.5267	0.0295394	0.437779	0	0.227487	1.17079	0.398267	0.768496	0	0.837908	1.78746	0.00304844	0.0576673	0	0.210269	1.1569	0.473851	0.861188	0	-0.148946	-1.10876	0.589649	0.949203	0	-0.359215	-1.28273	0.217019	0.62115
1183|623.5741|11.02			1183|623.5741|11.02	neg		0	-0.148458	-1.10838	0.472004	0.893862	0	-0.267239	-1.2035	0.198158	0.640643	0	-0.118781	-1.08582	0.564604	0.783622	0	-0.14315	-1.10431	0.468842	0.860445	0	0.067544	1.04793	0.731918	0.973047	0	0.210694	1.15724	0.28801	0.697816
11832|291.0024|1.01			11832|291.0024|1.01	pos		0	-0.156802	-1.11481	0.68324	0.908574	0	0.278656	1.21306	0.494519	0.85795	0	0.435458	1.35234	0.280795	0.601703	0	-0.235511	-1.17732	0.514677	0.921005	0	-0.490602	-1.40503	0.200401	0.909447	0	-0.255091	-1.19341	0.469125	0.842656
1184|281.1394|7.63			1184|281.1394|7.63	neg		0	-0.0825559	-1.05889	0.740835	0.963894	0	-0.446277	-1.36252	0.0886275	0.484527	0	-0.363721	-1.28674	0.162973	0.451356	0	0.0924649	1.06619	0.659663	0.914438	0	-0.112873	-1.08138	0.591069	0.949203	0	-0.205338	-1.15296	0.330167	0.733019
11842|192.0608|0.63			11842|192.0608|0.63	pos		0	-0.150071	-1.10962	0.515834	0.865132	0	-0.133512	-1.09696	0.563027	0.880828	0	0.0165585	1.01154	0.942719	0.979379	0	0.072071	1.05122	0.743956	0.959589	0	0.24044	1.18135	0.286502	0.945449	0	0.168369	1.12379	0.453967	0.83665
11848|208.9836|0.78			11848|208.9836|0.78	neg		0	0.53157	1.4455	0.0459115	0.498581	0	0.322626	1.25061	0.219524	0.654382	0	-0.208944	-1.15584	0.42437	0.704618	0	-0.199239	-1.14809	0.428138	0.843337	0	0.0475698	1.03352	0.849448	0.985042	0	0.246809	1.18658	0.327225	0.731185
11849|546.6132|0.52			11849|546.6132|0.52	pos		0	0.249793	1.18904	0.598525	0.894399	0	0.150246	1.10976	0.747619	0.94485	0	-0.0995466	-1.07144	0.833597	0.938434	0	0.39356	1.31363	0.493577	0.918335	0	0.34437	1.2696	0.548834	0.970707	0	-0.04919	-1.03468	0.932886	0.985731
1185|329.2331|6.10			1185|329.2331|6.10	neg		0	-0.252775	-1.1915	0.524063	0.910008	0	0.950145	1.93207	0.0197593	0.24663	0	1.20292	2.30205	0.00369379	0.0616203	0	-0.358184	-1.28181	0.0905155	0.629542	0	-0.150508	-1.10996	0.471012	0.936013	0	0.207676	1.15483	0.321194	0.726774
11851|633.1360|4.89			11851|633.1360|4.89	neg		0	-0.570247	-1.48478	0.0750887	0.59363	0	-0.317548	-1.24621	0.334298	0.732902	0	0.252699	1.19143	0.448021	0.716389	0	-0.391024	-1.31132	0.218357	0.741541	0	-0.396181	-1.31602	0.212362	0.856213	0	-0.00515709	-1.00358	0.986343	0.996807
11852|467.2615|8.10			11852|467.2615|8.10	pos		0	-0.921928	-1.89465	0.00497847	0.289226	0	-0.0648759	-1.04599	0.82664	0.966853	0	0.857052	1.81133	0.00864825	0.096797	0	0.0248122	1.01735	0.930198	0.986166	0	-0.162675	-1.11936	0.551621	0.970968	0	-0.187487	-1.13878	0.502057	0.852838
11853|426.3064|5.62			11853|426.3064|5.62	pos		0	-0.152566	-1.11154	0.444384	0.841071	0	-0.34958	-1.27419	0.0882175	0.483347	0	-0.197014	-1.14632	0.33152	0.638613	0	-0.0462046	-1.03254	0.857146	0.979747	0	-0.102093	-1.07333	0.691025	0.97749	0	-0.0558884	-1.0395	0.827649	0.955321
11854|246.9941|2.17			11854|246.9941|2.17	neg		0	-0.0375747	-1.02639	0.724178	0.960973	0	-0.0215289	-1.01503	0.8397	0.960854	0	0.0160458	1.01118	0.880153	0.951526	0	-0.0150413	-1.01048	0.863221	0.973569	0	0.0512747	1.03618	0.55772	0.948518	0	0.066316	1.04704	0.448922	0.812819
11855|307.0530|6.16			11855|307.0530|6.16	pos		0	-0.040669	-1.02859	0.934167	0.985823	0	0.401207	1.32061	0.389738	0.801636	0	0.441876	1.35837	0.355681	0.661987	0	-0.565624	-1.48003	0.175412	0.81027	0	-0.904884	-1.87239	0.0332649	0.763876	0	-0.339259	-1.26511	0.384716	0.797098
1186|329.2332|6.09			1186|329.2332|6.09	neg		0	-0.252775	-1.1915	0.524063	0.910008	0	0.950145	1.93207	0.0197593	0.24663	0	1.20292	2.30205	0.00369379	0.0616203	0	-0.358184	-1.28181	0.0905155	0.629542	0	-0.150508	-1.10996	0.471012	0.936013	0	0.207676	1.15483	0.321194	0.726774
11861|923.5174|0.57			11861|923.5174|0.57	neg		0	0.232245	1.17466	0.111899	0.65587	0	-0.160876	-1.11797	0.229283	0.66076	0	-0.39312	-1.31323	0.0102382	0.10999	0	0.229006	1.17203	0.141935	0.68225	0	-0.0854525	-1.06102	0.593924	0.949203	0	-0.314459	-1.24354	0.0513463	0.360894
11862|924.5160|0.57			11862|924.5160|0.57	neg		0	0.147366	1.10755	0.182751	0.741247	0	-0.0740553	-1.05267	0.507038	0.832356	0	-0.221421	-1.16588	0.0517531	0.256456	0	0.249047	1.18842	0.0796792	0.618076	0	-0.0212702	-1.01485	0.880937	0.988979	0	-0.270317	-1.20607	0.0628635	0.391749
11869|152.0355|4.39			11869|152.0355|4.39	neg		0	-0.336851	-1.263	0.261762	0.799471	0	0.0781458	1.05566	0.800508	0.952809	0	0.414996	1.3333	0.177227	0.469936	0	-0.189827	-1.14063	0.678596	0.917607	0	0.0258134	1.01805	0.95574	0.99521	0	0.21564	1.16122	0.637934	0.891646
11869|195.0321|1.06			11869|195.0321|1.06	pos		0	-0.059397	-1.04203	0.82989	0.954374	0	0.271022	1.20666	0.337417	0.763368	0	0.330419	1.25738	0.24315	0.564924	0	-0.36766	-1.29026	0.363144	0.907198	0	-0.383081	-1.30412	0.350988	0.945449	0	-0.0154213	-1.01075	0.969425	0.996154
11873|487.0522|0.77			11873|487.0522|0.77	pos		0	-0.320533	-1.24879	0.593711	0.893307	0	0.15978	1.11712	0.734368	0.940977	0	0.480313	1.39505	0.414889	0.720733	0	0.028016	1.01961	0.939565	0.986745	0	0.0859321	1.06137	0.821282	0.980365	0	0.057916	1.04096	0.883446	0.967924
11875|535.6627|0.57			11875|535.6627|0.57	neg		0	0.187381	1.13869	0.140023	0.701158	0	0.0290911	1.02037	0.820798	0.958169	0	-0.15829	-1.11596	0.246099	0.548481	0	-0.0787399	-1.0561	0.549324	0.888617	0	-0.170047	-1.12509	0.179307	0.840996	0	-0.0913068	-1.06533	0.495426	0.834945
11876|681.3282|5.50			11876|681.3282|5.50	neg		0	0.439359	1.356	0.00482881	0.303438	0	0.12825	1.09297	0.384547	0.76502	0	-0.311109	-1.24066	0.0415461	0.224884	0	0.0219284	1.01532	0.902712	0.980944	0	-0.0640299	-1.04538	0.726016	0.973047	0	-0.0859582	-1.06139	0.632292	0.891439
11877|681.3287|5.50			11877|681.3287|5.50	neg		0	0.439359	1.356	0.00482881	0.303438	0	0.12825	1.09297	0.384547	0.76502	0	-0.311109	-1.24066	0.0415461	0.224884	0	0.0219284	1.01532	0.902712	0.980944	0	-0.0640299	-1.04538	0.726016	0.973047	0	-0.0859582	-1.06139	0.632292	0.891439
11886|941.5373|5.69			11886|941.5373|5.69	neg		0	0.260103	1.19756	0.0217519	0.401749	0	-0.00879165	-1.00611	0.935362	0.985194	0	-0.268895	-1.20488	0.0178963	0.146685	0	-0.0688173	-1.04886	0.553879	0.888617	0	-0.175161	-1.12909	0.143358	0.827353	0	-0.106344	-1.0765	0.361801	0.758138
11888|429.2128|6.26			11888|429.2128|6.26	neg		0	-0.281052	-1.21508	0.273802	0.811745	0	0.0724055	1.05147	0.795919	0.950921	0	0.353457	1.27762	0.199188	0.495847	0	-0.524037	-1.43797	0.255363	0.75541	0	0.0447407	1.0315	0.917155	0.993169	0	0.568777	1.48327	0.191828	0.593905
11897|372.0123|2.57			11897|372.0123|2.57	neg		0	-0.33295	-1.25959	0.116803	0.667537	0	-0.202326	-1.15055	0.336596	0.732952	0	0.130624	1.09477	0.53384	0.766758	0	-0.124591	-1.0902	0.691959	0.923569	0	-0.351256	-1.27567	0.259446	0.874427	0	-0.226665	-1.17013	0.464836	0.821308
11898|178.0862|0.91			11898|178.0862|0.91	pos		0	0.455496	1.37125	0.0277207	0.451165	0	-0.411538	-1.3301	0.0457324	0.360572	-1	-0.867034	-1.82391	7.7537e-05	0.00709464	0	-0.0363666	-1.02553	0.883136	0.979747	0	-0.122997	-1.08899	0.619519	0.97749	0	-0.0866304	-1.06189	0.726365	0.927688
119|554.3465|7.58			119|554.3465|7.58	neg		0	-0.127238	-1.0922	0.5234	0.910008	0	0.00881656	1.00613	0.964656	0.993178	0	0.136054	1.0989	0.495164	0.743699	0	-0.174769	-1.12878	0.286178	0.76806	0	-0.0977425	-1.0701	0.54909	0.945368	0	0.0770268	1.05484	0.636564	0.891646
11900|329.1116|0.95			11900|329.1116|0.95	neg		0	-0.112177	-1.08086	0.585737	0.923759	0	0.668467	1.58938	0.00156227	0.0688785	1	0.780643	1.7179	0.000290026	0.013437	0	-0.272688	-1.20806	0.0429304	0.562457	0	-0.186118	-1.1377	0.161767	0.827353	0	0.0865695	1.06184	0.504339	0.838049
11901|419.0810|1.20			11901|419.0810|1.20	neg		0	-0.890694	-1.85407	0.0499785	0.516501	0	0.267596	1.2038	0.540978	0.854857	0	1.15829	2.23193	0.0131799	0.124264	0	-0.78841	-1.72717	0.16362	0.697636	0	-0.265705	-1.20222	0.635456	0.960235	0	0.522705	1.43665	0.352776	0.750592
11908|119.0868|6.24			11908|119.0868|6.24	neg		0	0.212815	1.15895	0.590486	0.924472	0	-0.33204	-1.25879	0.402208	0.771526	0	-0.544855	-1.45887	0.178461	0.470663	0	0.389234	1.3097	0.111243	0.650572	0	0.502873	1.41703	0.0453864	0.632846	0	0.11364	1.08195	0.648675	0.896367
1191|535.4006|8.69			1191|535.4006|8.69	neg		0	0.0110731	1.0077	0.96848	0.994599	0	0.00471814	1.00328	0.986567	0.995686	0	-0.00635501	-1.00441	0.981907	0.993663	0	0.581232	1.49613	0.119048	0.657135	0	-0.152416	-1.11143	0.683806	0.967005	0	-0.733648	-1.66284	0.054794	0.369758
11910|400.1589|7.38			11910|400.1589|7.38	neg		0	-0.665007	-1.58558	0.198871	0.755022	0	0.0949837	1.06805	0.852752	0.966254	0	0.759991	1.69348	0.143439	0.429454	0	-0.36738	-1.29001	0.347065	0.803655	0	-0.182167	-1.13459	0.654608	0.961593	0	0.185213	1.13698	0.649235	0.896367
11913|263.0599|0.50			11913|263.0599|0.50	pos		0	-0.0340289	-1.02387	0.848045	0.956629	0	-0.140594	-1.10236	0.429972	0.830448	0	-0.106565	-1.07666	0.549143	0.802228	0	0.0581035	1.0411	0.755254	0.962299	0	0.0434955	1.03061	0.815446	0.980365	0	-0.014608	-1.01018	0.936482	0.985731
11914|248.0237|0.79			11914|248.0237|0.79	neg		0	0.0538291	1.03802	0.857473	0.976544	0	-0.444632	-1.36097	0.137112	0.574453	0	-0.498461	-1.41271	0.0910674	0.342168	0	0.165446	1.12151	0.516898	0.878421	0	0.296578	1.22823	0.255667	0.874427	0	0.131133	1.09515	0.613119	0.88155
11915|272.1115|6.39			11915|272.1115|6.39	neg		0	0.183664	1.13576	0.533232	0.913769	0	-0.331356	-1.25819	0.263161	0.680829	0	-0.51502	-1.42901	0.0848481	0.330859	0	0.540979	1.45496	0.0834013	0.627561	0	-0.127862	-1.09267	0.677535	0.966913	0	-0.668841	-1.58979	0.0338336	0.304168
11919|683.2675|2.17			11919|683.2675|2.17	neg		0	-0.183126	-1.13534	0.687269	0.954306	0	1.10402	2.14952	0.0170047	0.225643	0	1.28714	2.44044	0.00685244	0.0881565	0	-0.300504	-1.23157	0.480227	0.861996	0	0.5319	1.44583	0.148363	0.827353	0	0.832404	1.78065	0.055969	0.373864
11926|504.3088|7.46			11926|504.3088|7.46	pos		0	-0.119831	-1.08661	0.551297	0.87784	0	-0.233398	-1.1756	0.248568	0.69535	0	-0.113567	-1.0819	0.557549	0.806574	0	-0.0197091	-1.01376	0.941083	0.986944	0	0.267337	1.20358	0.319868	0.945449	0	0.287046	1.22014	0.305452	0.758298
11927|417.0744|1.06			11927|417.0744|1.06	pos		0	0.152868	1.11178	0.444782	0.841071	0	0.12124	1.08767	0.54403	0.873762	0	-0.0316282	-1.02217	0.874012	0.951222	0	-0.30163	-1.23254	0.0922173	0.75849	0	0.0583197	1.04125	0.740952	0.97749	0	0.359949	1.28338	0.0458976	0.419346
11929|523.0406|1.15			11929|523.0406|1.15	neg		0	0.120002	1.08674	0.438585	0.883605	0	0.360732	1.28408	0.0230843	0.26513	0	0.24073	1.18159	0.123749	0.393107	0	-0.21637	-1.16181	0.165707	0.698475	0	0.0541053	1.03822	0.726207	0.973047	0	0.270476	1.20621	0.0849929	0.437567
1193|489.3586|8.80			1193|489.3586|8.80	neg		0	-0.281	-1.21504	0.201783	0.759742	0	-0.239021	-1.18019	0.276429	0.687239	0	0.0419797	1.02953	0.847486	0.936256	0	0.378262	1.29977	0.186976	0.713102	0	-0.403182	-1.32242	0.160123	0.827353	0	-0.781444	-1.71885	0.00817166	0.161185
11933|266.0289|0.94			11933|266.0289|0.94	neg		0	-0.0990498	-1.07107	0.511633	0.907571	0	0.0861515	1.06153	0.567897	0.863795	0	0.185201	1.13698	0.222383	0.524084	0	-0.053265	-1.03761	0.639681	0.909725	0	-0.0490939	-1.03461	0.666057	0.966228	0	0.00417106	1.0029	0.970721	0.994743
11934|602.3538|5.85			11934|602.3538|5.85	pos		0	0.109292	1.0787	0.765923	0.934999	0	0.297688	1.22917	0.435273	0.830809	0	0.188396	1.1395	0.625313	0.838969	0	0.356136	1.27999	0.403833	0.907198	0	1.19708	2.29275	0.00572947	0.586549	0	0.840946	1.79122	0.0419632	0.394636
11935|602.3538|5.85			11935|602.3538|5.85	pos		0	0.109292	1.0787	0.765923	0.934999	0	0.297688	1.22917	0.435273	0.830809	0	0.188396	1.1395	0.625313	0.838969	0	0.356136	1.27999	0.403833	0.907198	0	1.19708	2.29275	0.00572947	0.586549	0	0.840946	1.79122	0.0419632	0.394636
11939|385.0564|0.88			11939|385.0564|0.88	neg		0	-0.615388	-1.53197	0.0541717	0.533615	1	1.18738	2.27739	0.000286467	0.0479541	1	1.80277	3.48889	9.04026e-07	0.0028439	0	-0.905795	-1.87358	0.026229	0.546727	0	-0.304423	-1.23492	0.469598	0.936013	0	0.601373	1.51716	0.151087	0.537631
11939|748.5285|0.47			11939|748.5285|0.47	pos		0	0.15522	1.11359	0.0871239	0.63971	0	-0.0635479	-1.04503	0.471359	0.845341	0	-0.218768	-1.16374	0.0175117	0.13579	0	0.297806	1.22927	0.00563657	0.681539	0	-0.0151955	-1.01059	0.882734	0.983122	0	-0.313001	-1.24229	0.00376472	0.167178
1194|332.2076|4.57			1194|332.2076|4.57	neg		0	1.18214	2.26913	0.190641	0.747271	0	-0.0386909	-1.02718	0.965937	0.993375	0	-1.22083	-2.33081	0.15242	0.441121	0	-0.213621	-1.1596	0.635505	0.909611	0	-0.175375	-1.12926	0.707048	0.971479	0	0.0382457	1.02686	0.932255	0.985628
1194|566.4546|9.27			1194|566.4546|9.27	pos		0	0.101515	1.0729	0.658248	0.902625	0	0.597726	1.51333	0.0117101	0.195709	0	0.496211	1.4105	0.0345287	0.206833	0	0.287682	1.22068	0.338669	0.900427	0	0.516451	1.43043	0.0895369	0.895337	0	0.228769	1.17183	0.452853	0.83665
11942|427.1973|5.93			11942|427.1973|5.93	neg		0	0.297155	1.22872	0.319497	0.837742	0	0.193696	1.14369	0.515135	0.840263	0	-0.103459	-1.07435	0.727684	0.880583	0	0.746944	1.67823	0.00213969	0.546727	0	0.345323	1.27044	0.138482	0.826372	0	-0.401621	-1.32099	0.0812336	0.428287
Indole-3-acetic acid	Indole-3-acetic acid	Indole-3-acetic acid	11946|176.0706|5.37	pos	802	0	0.362228	1.28541	0.358025	0.812598	0	0.137031	1.09964	0.720772	0.935314	0	-0.273441	-1.20869	0.186177	0.478979	0	0.817768	1.76268	0.0610779	0.738648	0	0.194865	1.14462	0.617309	0.97749	0	-0.622903	-1.53997	0.136383	0.605559
11946|752.6364|0.57			11946|752.6364|0.57	neg		0	0.118588	1.08567	0.306906	0.834754	0	-0.0417785	-1.02938	0.743176	0.934809	0	-0.160367	-1.11757	0.170314	0.460812	0	0.306541	1.23674	0.0483254	0.572777	0	0.192135	1.14245	0.160649	0.827353	0	-0.114405	-1.08253	0.449121	0.812819
11949|332.0485|3.72			11949|332.0485|3.72	neg		0	-0.283979	-1.21755	0.39014	0.858586	0	-0.114747	-1.08279	0.743593	0.934809	0	0.169232	1.12446	0.607471	0.810406	0	0.171918	1.12656	0.655246	0.914438	0	-0.20287	-1.15099	0.59049	0.949203	0	-0.374788	-1.29665	0.332777	0.733598
11952|335.9260|0.59			11952|335.9260|0.59	pos		0	-0.0492162	-1.0347	0.725705	0.916547	0	-0.149245	-1.10899	0.28995	0.726946	0	-0.100028	-1.07179	0.470112	0.758899	0	-0.0317904	-1.02228	0.85404	0.979747	0	-0.0998671	-1.07167	0.563988	0.974488	0	-0.0680767	-1.04832	0.689086	0.917448
11954|593.2221|4.19			11954|593.2221|4.19	neg		0	0.134271	1.09754	0.716378	0.959912	0	0.979368	1.9716	0.0137302	0.201065	0	0.845097	1.79639	0.0314477	0.19671	0	0.0438657	1.03087	0.904686	0.980995	0	0.0615636	1.0436	0.85384	0.985042	0	0.0176978	1.01234	0.96265	0.992614
11957|266.0700|2.08			11957|266.0700|2.08	pos		0	-0.206536	-1.15391	0.423419	0.835876	0	-0.31051	-1.24015	0.240265	0.687007	0	-0.103974	-1.07473	0.678781	0.869586	0	-0.446311	-1.36255	0.0628949	0.738648	0	-0.228041	-1.17124	0.342117	0.945449	0	0.218269	1.16334	0.353665	0.783799
11961|317.0482|1.12			11961|317.0482|1.12	pos		0	-1.25842	-2.39233	0.0138702	0.400091	0	-0.340711	-1.26638	0.464983	0.840828	0	0.917707	1.88911	0.0553216	0.267988	0	-1.36443	-2.57474	0.0338751	0.690623	0	-0.593517	-1.50892	0.342209	0.945449	0	0.77091	1.70635	0.209069	0.670424
11965|579.3063|7.56			11965|579.3063|7.56	neg		0	0.226853	1.17028	0.250432	0.793922	0	-0.26824	-1.20434	0.182692	0.627274	0	-0.495093	-1.40941	0.0131707	0.124264	0	0.0205847	1.01437	0.928715	0.987964	0	-0.174511	-1.12858	0.459354	0.934436	0	-0.195096	-1.1448	0.423017	0.800191
11967|319.1761|5.48			11967|319.1761|5.48	neg		0	-0.0140307	-1.00977	0.884525	0.981469	0	0.0432852	1.03046	0.654419	0.901111	0	0.0573158	1.04053	0.55368	0.776882	0	0.0252459	1.01765	0.770472	0.947916	0	-0.000907257	-1.00063	0.99163	0.998209	0	-0.0261531	-1.01829	0.762476	0.937078
11967|833.4329|5.54			11967|833.4329|5.54	pos		0	0.263041	1.20001	0.0744934	0.612687	0	-0.15575	-1.114	0.285506	0.722493	0	-0.41879	-1.33681	0.00628024	0.079261	0	0.0502748	1.03546	0.704365	0.95516	0	-0.129684	-1.09405	0.338386	0.945449	0	-0.179959	-1.13285	0.178952	0.643839
11969|315.1204|6.35			11969|315.1204|6.35	pos		0	-0.0886565	-1.06338	0.738423	0.921285	0	-0.0545369	-1.03853	0.845869	0.972175	0	0.0341196	1.02393	0.883634	0.955986	0	0.0272779	1.01909	0.907682	0.982533	0	-0.162391	-1.11914	0.524809	0.964894	0	-0.189669	-1.1405	0.449682	0.836334
1197|518.3242|6.51			1197|518.3242|6.51	pos		0	2.56169	5.90398	0.185361	0.728702	0	2.70234	6.50859	0.0131017	0.208487	0	0.140657	1.10241	0.939787	0.978805	0	-0.420331	-1.33823	0.434731	0.907664	0	-0.282792	-1.21655	0.49109	0.960474	0	0.13754	1.10003	0.789387	0.94478
1197|533.3836|8.78			1197|533.3836|8.78	neg		0	-0.343525	-1.26885	0.315228	0.835279	0	-0.309818	-1.23955	0.364579	0.754126	0	0.0337064	1.02364	0.921084	0.970449	0	0.17501	1.12897	0.65262	0.914438	0	-0.744969	-1.67594	0.0644473	0.710363	0	-0.919979	-1.89209	0.0237703	0.272839
11970|432.2381|0.77			11970|432.2381|0.77	pos		0	0.102473	1.07361	0.71203	0.911626	0	-0.842662	-1.79336	0.00420826	0.127291	-1	-0.945136	-1.92537	0.00149003	0.0363566	0	-0.0304089	-1.0213	0.917586	0.982533	0	0.399453	1.31901	0.178435	0.909447	0	0.429862	1.3471	0.148249	0.622793
11976|949.5371|5.62			11976|949.5371|5.62	pos		0	0.202893	1.151	0.186575	0.729557	0	-0.0626094	-1.04435	0.676504	0.919824	0	-0.265502	-1.20205	0.0859531	0.334313	0	-0.142883	-1.10411	0.321625	0.897671	0	-0.176385	-1.13005	0.230468	0.926626	0	-0.0335021	-1.02349	0.815174	0.951388
11977|611.3808|6.40			11977|611.3808|6.40	neg		0	0.0450834	1.03174	0.898349	0.983125	0	0.0425694	1.02995	0.905482	0.977364	0	-0.00251402	-1.00174	0.994405	0.997136	0	0.414587	1.33292	0.192483	0.719818	0	0.389741	1.31016	0.21998	0.856213	0	-0.0248462	-1.01737	0.938122	0.985836
1198|478.2928|7.27			1198|478.2928|7.27	pos		0	-0.404048	-1.32322	0.0406982	0.517846	0	-0.318133	-1.24672	0.104224	0.51309	0	0.0859155	1.06136	0.656712	0.858016	0	0.0271652	1.01901	0.9159	0.982533	0	0.179707	1.13265	0.485972	0.960474	0	0.152542	1.11153	0.553946	0.87357
11983|138.0297|1.12			11983|138.0297|1.12	pos		0	-0.96554	-1.95279	0.00355207	0.270303	0	0.107756	1.07755	0.724015	0.935697	1	1.0733	2.10423	0.00138017	0.0348374	0	-0.685031	-1.60774	0.0935958	0.75849	0	-0.359262	-1.28277	0.390494	0.950825	0	0.325769	1.25333	0.4358	0.833182
11985|199.9785|2.11			11985|199.9785|2.11	neg		0	0.0256334	1.01793	0.897907	0.983125	0	0.247341	1.18702	0.219364	0.654382	0	0.221707	1.16611	0.270176	0.571752	0	0.090828	1.06498	0.660377	0.914438	0	0.211818	1.15815	0.307831	0.888118	0	0.12099	1.08748	0.558675	0.85851
11987|661.6055|0.57			11987|661.6055|0.57	neg		0	0.0352346	1.02472	0.751513	0.964004	0	0.0213822	1.01493	0.839772	0.960854	0	-0.0138524	-1.00965	0.895771	0.959103	0	0.0139134	1.00969	0.904433	0.980995	0	-0.0778344	-1.05543	0.540675	0.94512	0	-0.0917478	-1.06566	0.456074	0.816809
1199|490.3223|4.66			1199|490.3223|4.66	pos		0	-0.189264	-1.14018	0.424825	0.836846	0	0.0794808	1.05664	0.736785	0.940977	0	0.268745	1.20476	0.265582	0.591979	0	-0.250567	-1.18967	0.288671	0.88396	0	0.213847	1.15978	0.372186	0.950825	0	0.464414	1.37976	0.052985	0.439268
11992|287.1500|5.26			11992|287.1500|5.26	neg		0	0.363604	1.28664	0.295112	0.8266	0	0.0584481	1.04134	0.862304	0.967866	0	-0.305156	-1.23555	0.387094	0.677197	0	-0.205719	-1.15326	0.781722	0.953095	0	0.396473	1.31629	0.547245	0.94512	0	0.602193	1.51802	0.435902	0.806744
11993|287.1501|5.26			11993|287.1501|5.26	neg		0	0.70097	1.6256	0.0663886	0.567461	0	0.081466	1.05809	0.822339	0.958169	0	-0.619504	-1.53635	0.109332	0.370146	0	-0.259445	-1.19702	0.810385	0.958042	0	-0.233772	-1.17591	0.762208	0.979879	0	0.0256728	1.01795	0.980271	0.996764
11997|137.0294|1.13			11997|137.0294|1.13	pos		0	-0.840263	-1.79038	0.0189195	0.428328	0	0.370582	1.29287	0.284699	0.722493	1	1.21085	2.31473	0.00115808	0.0323556	0	-0.71214	-1.63823	0.0812219	0.751604	0	-0.503333	-1.41748	0.221622	0.919656	0	0.208807	1.15573	0.6092	0.888427
11997|716.5276|0.57			11997|716.5276|0.57	neg		0	0.0522003	1.03685	0.701131	0.956839	0	-0.125091	-1.09058	0.375371	0.760057	0	-0.177291	-1.13076	0.210962	0.509421	0	-0.206703	-1.15405	0.11654	0.655725	0	-0.207466	-1.15466	0.115233	0.791447	0	-0.000763651	-1.00053	0.995308	0.99823
N-Acetylalanine	N-Acetylalanine	N-Acetylalanine	11998|154.0475|1.05	pos	88064	0	-0.0756169	-1.05381	0.641798	0.902625	0	0.217888	1.16303	0.0171369	0.226846	0	0.215373	1.161	0.188695	0.494009	0	0.279628	1.21388	0.100278	0.75849	0	0.340483	1.26618	0.0469115	0.848809	0	0.228621	1.17171	0.0438177	0.339802
11999|154.0475|1.05			11999|154.0475|1.05	pos		0	-0.044894	-1.03161	0.773389	0.936356	0	0.13042	1.09461	0.404389	0.81504	0	0.175314	1.12921	0.263752	0.590976	0	0.250776	1.18985	0.131308	0.770169	0	0.32251	1.2505	0.0542309	0.864804	0	0.071734	1.05098	0.66231	0.907638
12|582.3782|8.12			12|582.3782|8.12	neg		0	-0.143167	-1.10433	0.434855	0.882568	0	-0.155422	-1.11375	0.396846	0.767976	0	-0.0122551	-1.00853	0.946532	0.981729	0	-0.263829	-1.20066	0.130236	0.668762	0	-0.316419	-1.24524	0.0711089	0.735454	0	-0.0525905	-1.03713	0.760046	0.936515
12|783.5727|13.20			12|783.5727|13.20	pos		0	0.193054	1.14318	0.776622	0.936776	0	0.239157	1.1803	0.725289	0.936211	0	0.0461024	1.03247	0.945959	0.981261	0	-2.20822	-4.62103	6.72028e-05	0.245962	0	-1.62937	-3.09378	0.00224268	0.494145	0	0.578843	1.49365	0.255677	0.721448
120|195.8122|0.63			120|195.8122|0.63	neg		0	-0.247112	-1.18683	0.468461	0.893862	0	0.295595	1.22739	0.386386	0.76502	0	0.542706	1.4567	0.115111	0.376508	0	-0.346014	-1.27104	0.275106	0.760999	0	0.144899	1.10565	0.645815	0.961389	0	0.490913	1.40533	0.124028	0.499028
120|697.5256|9.19			120|697.5256|9.19	pos		0	-0.0439109	-1.0309	0.901062	0.973328	0	-0.557069	-1.47128	0.119407	0.540872	0	-0.513158	-1.42717	0.150648	0.444297	0	0.365261	1.28811	0.369808	0.907198	0	0.508577	1.42265	0.213673	0.915964	0	0.143317	1.10444	0.723915	0.926915
12001|365.1490|3.95			12001|365.1490|3.95	neg		0	0.0508873	1.0359	0.740414	0.963894	0	-0.277567	-1.21215	0.0754295	0.452164	0	-0.328454	-1.25567	0.0366067	0.212742	0	-0.179093	-1.13217	0.185991	0.712243	0	0.0711992	1.05059	0.595984	0.949203	0	0.250292	1.18945	0.0670362	0.397562
12003|555.2791|7.89			12003|555.2791|7.89	neg		0	-0.418964	-1.33697	0.120977	0.670117	0	-0.487	-1.40153	0.0778848	0.459823	0	-0.0680355	-1.04829	0.787937	0.910734	0	-0.218087	-1.16319	0.500884	0.870549	0	0.522174	1.43612	0.133679	0.823278	0	0.740261	1.67048	0.0334654	0.302851
12009|548.3644|4.90			12009|548.3644|4.90	pos		0	0.345082	1.27022	0.174313	0.718425	0	-0.0311666	-1.02184	0.903173	0.98415	0	-0.376248	-1.29796	0.148688	0.440291	0	-0.167958	-1.12347	0.594039	0.934645	0	0.134141	1.09744	0.650438	0.97749	0	0.302099	1.23294	0.322515	0.764302
12009|633.6246|0.57			12009|633.6246|0.57	neg		0	0.0435561	1.03065	0.731476	0.961769	0	0.0245737	1.01718	0.84351	0.963331	0	-0.0189823	-1.01324	0.878741	0.951207	0	0.0974855	1.06991	0.511212	0.873282	0	-0.0445001	-1.03133	0.726473	0.973047	0	-0.141986	-1.10342	0.340378	0.740314
1201|295.2268|6.62			1201|295.2268|6.62	pos		0	-0.0636615	-1.04511	0.803889	0.943781	0	0.11291	1.08141	0.655063	0.916137	0	0.176571	1.13019	0.491946	0.770932	0	-0.260093	-1.19756	0.191106	0.824821	0	-0.223485	-1.16755	0.267725	0.94193	0	0.0366081	1.0257	0.854957	0.963737
1201|505.4266|9.90			1201|505.4266|9.90	neg		0	-0.142497	-1.10381	0.40942	0.86821	0	-0.377957	-1.2995	0.0321519	0.315655	0	-0.23546	-1.17728	0.175518	0.467834	0	0.0266629	1.01865	0.912482	0.983696	0	-0.335902	-1.26217	0.17787	0.84095	0	-0.362565	-1.28571	0.146555	0.53369
12011|468.2722|6.40			12011|468.2722|6.40	pos		0	0.309834	1.23957	0.156218	0.698973	0	0.253677	1.19224	0.236681	0.683352	0	-0.0561571	-1.03969	0.794956	0.919867	0	0.706714	1.63208	0.00265275	0.681539	0	0.346596	1.27156	0.130795	0.895337	0	-0.360118	-1.28353	0.111349	0.567513
12011|639.6569|0.57			12011|639.6569|0.57	neg		0	0.105987	1.07623	0.29296	0.8266	0	-0.109165	-1.0786	0.278854	0.688871	0	-0.215152	-1.16083	0.0435101	0.232815	0	0.162531	1.11925	0.221696	0.743532	0	0.0368489	1.02587	0.755698	0.978826	0	-0.125682	-1.09102	0.334288	0.733598
12014|655.3879|5.36			12014|655.3879|5.36	pos		0	0.240969	1.18179	0.180965	0.724933	0	0.00641692	1.00446	0.9723	0.994568	0	-0.234552	-1.17654	0.208894	0.520103	0	-0.448333	-1.36446	0.0118157	0.681539	0	-0.174085	-1.12825	0.291997	0.945449	0	0.274248	1.20936	0.100786	0.557824
12016|289.2527|6.11			12016|289.2527|6.11	pos		0	-0.273786	-1.20898	0.254562	0.776831	0	-0.093986	-1.06731	0.694009	0.924475	0	0.1798	1.13273	0.452464	0.746487	0	0.197107	1.1464	0.538436	0.927663	0	-0.267541	-1.20375	0.404546	0.950825	0	-0.464648	-1.37998	0.150854	0.622793
12019|354.0922|0.77			12019|354.0922|0.77	neg		0	-0.621673	-1.53866	0.0103883	0.342005	0	0.0946055	1.06777	0.686462	0.915561	0	0.716278	1.64294	0.0034883	0.0610489	0	0.0454774	1.03202	0.871193	0.975986	0	-0.0248748	-1.01739	0.927981	0.993332	0	-0.0703522	-1.04997	0.804965	0.951955
12020|239.9246|0.61			12020|239.9246|0.61	neg		0	-0.0992132	-1.07119	0.456274	0.890876	0	0.0484523	1.03415	0.715373	0.925407	0	0.147666	1.10778	0.269207	0.570226	0	0.156404	1.11451	0.259892	0.755425	0	0.00892785	1.00621	0.948353	0.99521	0	-0.147476	-1.10763	0.287702	0.697816
12023|536.3349|6.81			12023|536.3349|6.81	pos		0	1.03882	2.05455	0.0024842	0.270303	0	0.146333	1.10675	0.631065	0.904039	0	-0.892487	-1.85637	0.00832749	0.0945082	0	1.00751	2.01044	0.0361218	0.690623	0	0.244381	1.18458	0.597286	0.976529	0	-0.763129	-1.69717	0.130199	0.595176
12025|225.1849|6.04			12025|225.1849|6.04	pos		0	-0.0208545	-1.01456	0.945575	0.986246	0	-0.210608	-1.15718	0.517403	0.863474	0	-0.189753	-1.14057	0.559335	0.807078	0	0.879984	1.84036	0.00163269	0.681539	0	0.468614	1.38378	0.0733564	0.895337	0	-0.41137	-1.32995	0.114054	0.567513
12027|269.1295|5.61			12027|269.1295|5.61	neg		0	0.519394	1.43335	0.295547	0.8266	0	0.113072	1.08153	0.809816	0.956082	0	-0.406322	-1.3253	0.398264	0.686849	0	-0.674108	-1.59561	0.153844	0.690452	0	-0.386328	-1.30706	0.417482	0.920187	0	0.28778	1.22076	0.538661	0.853397
12029|216.0338|2.50			12029|216.0338|2.50	neg		0	-0.273235	-1.20851	0.512382	0.9077	0	0.170487	1.12544	0.665428	0.90633	0	0.443722	1.36011	0.298681	0.601577	0	-0.100866	-1.07242	0.811015	0.958042	0	0.140785	1.10251	0.721036	0.972172	0	0.241652	1.18235	0.552282	0.855661
12029|622.2430|7.38			12029|622.2430|7.38	pos		0	-0.0969327	-1.0695	0.596986	0.893994	0	-0.190524	-1.14118	0.300741	0.734583	0	-0.0935913	-1.06702	0.604277	0.828651	0	0.173326	1.12766	0.420231	0.907198	0	0.292572	1.22482	0.169757	0.909447	0	0.119245	1.08617	0.578476	0.88283
2-Linoleoyl-1-palmitoyl-sn-glycero-3-phosphoethanolamine.1	2-Linoleoyl-1-palmitoyl-sn-glycero-3-phosphoethanolamine	2-Linoleoyl-1-palmitoyl-sn-glycero-3-phosphoethanolamine	1203|714.5089|10.18	neg	71311714	0	-0.220296	-1.16497	0.485707	0.899513	0	-0.0249354	-1.01743	0.936943	0.985809	0	0.19536	1.14501	0.536192	0.768294	0	-0.202029	-1.15032	0.499187	0.870549	0	0.308673	1.23857	0.303499	0.888118	0	0.510702	1.42474	0.0919473	0.450086
12030|198.0709|5.50			12030|198.0709|5.50	neg		0	-0.159306	-1.11675	0.79994	0.969889	0	-0.0582363	-1.04119	0.926171	0.982951	0	0.101069	1.07257	0.869463	0.94726	0	-0.240424	-1.18134	0.55467	0.88866	0	-0.994966	-1.99303	0.0197675	0.47578	0	-0.754541	-1.6871	0.112701	0.477907
12032|330.1302|8.66			12032|330.1302|8.66	neg		0	0.391067	1.31136	0.0907657	0.624585	0	0.0171745	1.01198	0.939768	0.986519	0	-0.373893	-1.29584	0.0936122	0.345029	0	0.162318	1.11908	0.466832	0.860445	0	0.193133	1.14324	0.379925	0.90619	0	0.0308156	1.02159	0.88301	0.975254
12036|119.0840|7.27			12036|119.0840|7.27	pos		0	-0.095264	-1.06826	0.508799	0.860595	0	0.00182199	1.00126	0.989895	0.998076	0	0.097086	1.06961	0.500765	0.776594	0	0.248954	1.18835	0.143134	0.788145	0	0.228647	1.17174	0.177891	0.909447	0	-0.0203072	-1.01418	0.903791	0.975742
12041|239.0584|3.95			12041|239.0584|3.95	neg		0	-0.100415	-1.07208	0.598126	0.927535	0	-0.0343371	-1.02409	0.856778	0.967298	0	0.0660779	1.04687	0.728482	0.880583	0	-0.357429	-1.28114	0.0903507	0.629542	0	0.0493345	1.03479	0.812249	0.983368	0	0.406764	1.32571	0.055066	0.370678
12044|475.2103|7.19			12044|475.2103|7.19	neg		0	-0.094816	-1.06793	0.665935	0.949385	0	-0.293044	-1.22522	0.16658	0.611844	0	-0.198228	-1.14729	0.377004	0.671142	0	-0.00510916	-1.00355	0.984062	0.995756	0	-0.117276	-1.08469	0.638055	0.960235	0	-0.112167	-1.08085	0.677162	0.908074
12047|566.5846|0.67			12047|566.5846|0.67	neg		0	0.106875	1.07689	0.437757	0.883605	0	0.170127	1.12516	0.225982	0.657843	0	0.0632522	1.04482	0.645335	0.835232	0	0.0511183	1.03607	0.613634	0.905952	0	0.0248152	1.01735	0.799479	0.983117	0	-0.0263031	-1.0184	0.791611	0.945988
1205|231.0839|0.98			1205|231.0839|0.98	pos		0	-0.636485	-1.55454	0.268085	0.776831	0	-0.292659	-1.2249	0.60878	0.897295	0	0.343826	1.26912	0.54785	0.802228	0	-0.672713	-1.59407	0.264251	0.876197	0	-0.451424	-1.36739	0.452035	0.958458	0	0.221289	1.16578	0.71173	0.924156
D-myo-Inositol, 1-[2-hydroxy-3-[(1-oxo-9,12-octadecadienyl)oxy]propyl hydrogen phosphate], [S-(Z,Z)]-.1	D-myo-Inositol, 1-[2-hydroxy-3-[(1-oxo-9,12-octadecadienyl)oxy]propyl hydrogen phosphate], [S-(Z,Z)]-	D-myo-Inositol, 1-[2-hydroxy-3-[(1-oxo-9,12-octadecadienyl)oxy]propyl hydrogen phosphate], [S-(Z,Z)]-	1205|595.2898|7.05	neg		0	0.0397031	1.0279	0.845107	0.974908	0	-0.33921	-1.26506	0.0998725	0.503763	0	-0.378913	-1.30036	0.0669994	0.293029	0	-0.0451281	-1.03177	0.803677	0.957262	0	0.102137	1.07336	0.574237	0.949203	0	0.147265	1.10747	0.4188	0.798452
12054|407.1896|9.38			12054|407.1896|9.38	neg		0	0.50558	1.41969	0.139259	0.699313	0	0.106968	1.07696	0.744688	0.935401	0	-0.398611	-1.31824	0.230125	0.530383	0	0.138102	1.10046	0.758642	0.942297	0	0.237273	1.17876	0.591205	0.949203	0	0.0991709	1.07116	0.817566	0.95406
1206|231.0839|0.99			1206|231.0839|0.99	pos		0	-0.636485	-1.55454	0.268085	0.776831	0	-0.292659	-1.2249	0.60878	0.897295	0	0.343826	1.26912	0.54785	0.802228	0	-0.672713	-1.59407	0.264251	0.876197	0	-0.451424	-1.36739	0.452035	0.958458	0	0.221289	1.16578	0.71173	0.924156
12061|321.0655|6.19			12061|321.0655|6.19	neg		0	-0.233404	-1.17561	0.390686	0.858586	0	0.27963	1.21388	0.304648	0.711149	0	0.513034	1.42705	0.0632209	0.284169	0	-0.181225	-1.13385	0.510749	0.873282	0	-0.449163	-1.36525	0.121117	0.803427	0	-0.267938	-1.20409	0.342241	0.740846
12062|628.3121|3.95			12062|628.3121|3.95	neg		0	0.0775408	1.05522	0.763632	0.966574	0	-0.0343992	-1.02413	0.898885	0.976055	0	-0.11194	-1.08068	0.670498	0.849457	0	-0.352931	-1.27715	0.195464	0.722236	0	0.300838	1.23186	0.268456	0.879938	0	0.653769	1.57327	0.0172587	0.240647
12064|358.0094|1.26			12064|358.0094|1.26	pos		0	-0.192018	-1.14236	0.158094	0.699668	0	-0.119436	-1.08631	0.376918	0.791252	0	0.0725819	1.0516	0.590335	0.820922	0	-0.125685	-1.09103	0.3745	0.907198	0	-0.197671	-1.14685	0.165192	0.909447	0	-0.0719862	-1.05116	0.609943	0.888499
12067|331.0521|0.54			12067|331.0521|0.54	pos		0	-0.323978	-1.25178	0.197575	0.747804	0	-0.0308489	-1.02161	0.903962	0.98415	0	0.293129	1.22529	0.281427	0.602353	0	0.0379622	1.02666	0.830859	0.973929	0	0.38986	1.31027	0.0703782	0.895337	0	0.351898	1.27624	0.0796805	0.508552
12072|145.0318|1.31			12072|145.0318|1.31	pos		0	0.382557	1.30365	0.520454	0.866648	0	-0.082135	-1.05858	0.879533	0.980964	0	-0.464692	-1.38002	0.449087	0.744418	0	-0.229352	-1.17231	0.734421	0.959269	0	-0.628207	-1.54564	0.307947	0.945449	0	-0.398855	-1.31846	0.547443	0.872949
12072|785.4141|5.61			12072|785.4141|5.61	neg		0	0.267413	1.20365	0.0192586	0.380096	0	0.0231124	1.01615	0.832306	0.960854	0	-0.2443	-1.18452	0.0292676	0.188909	0	-0.0475732	-1.03352	0.721465	0.933681	0	-0.117569	-1.08491	0.38955	0.910997	0	-0.0699961	-1.04971	0.60028	0.874101
12073|589.3040|5.82			12073|589.3040|5.82	neg		0	0.419998	1.33793	0.48628	0.899822	0	1.32919	2.51261	0.039665	0.344113	0	0.909189	1.87799	0.187635	0.48002	0	0.394625	1.3146	0.565273	0.89186	0	0.460775	1.37628	0.528384	0.94512	0	0.0661498	1.04692	0.925692	0.984021
12074|164.0580|1.70			12074|164.0580|1.70	neg		0	0.0284101	1.01989	0.752558	0.964004	0	-0.15027	-1.10978	0.100076	0.503788	0	-0.17868	-1.13185	0.0518822	0.256456	0	0.103862	1.07465	0.287412	0.769104	0	-0.0944894	-1.06769	0.332606	0.888118	0	-0.198352	-1.14739	0.0456459	0.344614
12076|724.3727|7.90			12076|724.3727|7.90	neg		0	-0.270223	-1.20599	0.472839	0.893862	0	0.598635	1.51428	0.116633	0.533584	0	0.868857	1.82622	0.0199882	0.156331	0	-0.269278	-1.2052	0.23358	0.745032	0	-0.015069	-1.0105	0.94633	0.99521	0	0.254209	1.19268	0.240558	0.650338
12079|361.2018|6.82			12079|361.2018|6.82	neg		0	-0.38205	-1.30319	0.453413	0.889958	0	0.155916	1.11413	0.748823	0.936853	0	0.537965	1.45192	0.293115	0.596597	0	0.28939	1.22212	0.63349	0.909611	0	-0.486163	-1.40071	0.49192	0.942521	0	-0.775553	-1.71185	0.275784	0.684027
12083|612.2223|3.95			12083|612.2223|3.95	neg		0	-0.0384073	-1.02698	0.745295	0.963894	0	-0.0505898	-1.03569	0.668866	0.907452	0	-0.0121825	-1.00848	0.919122	0.970233	0	-0.0725002	-1.05154	0.59473	0.900649	0	0.180991	1.13366	0.187782	0.841073	0	0.253491	1.19209	0.0675604	0.399659
12083|640.3461|7.20			12083|640.3461|7.20	pos		0	-0.288104	-1.22103	0.266578	0.776831	0	0.153341	1.11214	0.565716	0.882199	0	0.441444	1.35796	0.102896	0.367413	0	-0.138098	-1.10045	0.725335	0.959269	0	0.128632	1.09326	0.743568	0.97749	0	0.26673	1.20308	0.498329	0.851633
1209|226.0180|5.12			1209|226.0180|5.12	neg		0	0.170762	1.12565	0.835728	0.973691	0	0.974472	1.96492	0.252009	0.675444	0	0.803711	1.74558	0.319539	0.623625	0	0.301874	1.23274	0.727869	0.934841	0	-1.01845	-2.02575	0.296662	0.886156	0	-1.32033	-2.49723	0.148692	0.536257
1209|430.3804|10.74			1209|430.3804|10.74	pos		0	0.277512	1.2121	0.45496	0.841071	0	-1.10039	-2.14413	0.00442608	0.128362	-1	-1.37791	-2.59891	0.000489828	0.0199197	0	-0.0653799	-1.04636	0.773522	0.962299	0	-0.0847661	-1.06052	0.709162	0.97749	0	-0.0193862	-1.01353	0.931972	0.985731
12094|232.0649|2.10			12094|232.0649|2.10	neg		0	-0.230579	-1.17331	0.508663	0.90737	0	-0.566496	-1.48092	0.149866	0.589861	0	-0.335917	-1.26218	0.389	0.679052	0	-0.319839	-1.24819	0.460484	0.855989	0	0.389803	1.31021	0.36921	0.900939	0	0.709642	1.6354	0.106226	0.467266
12095|233.1044|1.51			12095|233.1044|1.51	neg		0	0.165358	1.12144	0.723368	0.960973	0	1.3033	2.46792	0.00330165	0.105923	0	1.13794	2.20066	0.0133565	0.125249	0	0.0814593	1.05809	0.75583	0.941598	0	0.42626	1.34375	0.0975226	0.771548	0	0.344801	1.26998	0.185721	0.585781
12097|225.1497|5.96			12097|225.1497|5.96	neg		0	0.0321455	1.02253	0.955793	0.990235	0	0.295958	1.2277	0.602976	0.880894	0	0.263813	1.20065	0.633458	0.825534	0	-0.0538388	-1.03802	0.893349	0.979109	0	-0.605456	-1.52146	0.122143	0.806324	0	-0.551617	-1.46573	0.157552	0.548043
12098|518.8552|0.59			12098|518.8552|0.59	neg		0	0.112507	1.08111	0.314457	0.835279	0	-0.133928	-1.09728	0.279021	0.688871	0	-0.246435	-1.18627	0.0499771	0.250895	0	0.0573073	1.04052	0.661198	0.914438	0	0.00464736	1.00323	0.971173	0.99521	0	-0.05266	-1.03718	0.676804	0.908074
8-(3-Octyl-2-oxiranyl)octanoic acid.1	8-(3-Octyl-2-oxiranyl)octanoic acid	8-(3-Octyl-2-oxiranyl)octanoic acid	121|595.4953|9.61	neg		0	-0.811569	-1.75512	0.002936	0.265047	0	-0.418034	-1.33611	0.112818	0.521491	0	0.393535	1.31361	0.134923	0.412541	0	0.118203	1.08538	0.772264	0.948756	0	-0.512632	-1.42665	0.213224	0.856213	0	-0.630836	-1.54846	0.127259	0.503104
1210|570.3532|7.84			1210|570.3532|7.84	pos		0	0.237196	1.1787	0.184006	0.726498	0	0.0266541	1.01865	0.880242	0.980964	0	-0.210541	-1.15712	0.237393	0.558392	0	-0.165875	-1.12185	0.416948	0.907198	0	-0.295035	-1.22691	0.151993	0.904447	0	-0.12916	-1.09366	0.526748	0.865681
12100|516.8585|0.60			12100|516.8585|0.60	neg		0	0.259492	1.19706	0.0617732	0.556366	0	-0.0667271	-1.04734	0.647382	0.897372	0	-0.326219	-1.25372	0.0402422	0.221858	0	0.0364254	1.02557	0.796453	0.95529	0	0.0756743	1.05385	0.592742	0.949203	0	0.0392489	1.02758	0.776455	0.939359
12106|477.2607|6.67			12106|477.2607|6.67	neg		0	0.871107	1.82907	0.0659048	0.567404	0	0.250271	1.18943	0.60913	0.882076	0	-0.620836	-1.53777	0.218633	0.520098	0	-0.0538294	-1.03802	0.919381	0.985671	0	0.101674	1.07302	0.862155	0.986299	0	0.155504	1.11381	0.770181	0.938675
1211|144.0808|3.85			1211|144.0808|3.85	pos		0	0.181414	1.13399	0.233475	0.772892	0	-0.136573	-1.09929	0.367894	0.784457	0	-0.317987	-1.24659	0.0435437	0.235754	0	0.028837	1.02019	0.857212	0.979747	0	0.0317634	1.02226	0.845491	0.981637	0	0.00292637	1.00203	0.98543	0.997408
1211|421.3323|8.96			1211|421.3323|8.96	neg		0	-0.220001	-1.16473	0.275747	0.811745	0	-0.156024	-1.11421	0.438107	0.791813	0	0.063977	1.04534	0.749882	0.892769	0	0.205086	1.15275	0.42309	0.840606	0	-0.247408	-1.18707	0.334645	0.888118	0	-0.452493	-1.3684	0.0812538	0.428287
12110|464.3019|5.68			12110|464.3019|5.68	neg		0	-0.232319	-1.17472	0.419103	0.873272	0	0.0869806	1.06214	0.761388	0.942131	0	0.319299	1.24772	0.268684	0.56978	0	0.725717	1.65372	0.0925112	0.629542	0	1.38305	2.60819	0.00182459	0.163496	0	0.657332	1.57716	0.120028	0.491206
12112|173.8430|13.15			12112|173.8430|13.15	neg		0	-0.179725	-1.13267	0.352129	0.846197	0	-0.0524903	-1.03705	0.788189	0.949335	0	0.127235	1.0922	0.515699	0.756866	0	0.253133	1.19179	0.229346	0.743532	0	-0.0871303	-1.06226	0.671802	0.966913	0	-0.340263	-1.26599	0.103043	0.46458
12116|588.4320|5.98			12116|588.4320|5.98	pos		0	-0.189608	-1.14045	0.497274	0.853594	0	0.0414008	1.02911	0.881804	0.981272	0	0.231009	1.17366	0.423417	0.727139	0	-0.279983	-1.21418	0.463584	0.907664	0	-0.251005	-1.19004	0.517099	0.964894	0	0.028978	1.02029	0.93669	0.985731
12117|423.2390|5.93			12117|423.2390|5.93	neg		0	-0.135493	-1.09847	0.625365	0.938992	0	-0.724206	-1.65199	0.0115724	0.183381	0	-0.588713	-1.5039	0.0379254	0.216655	0	-0.203295	-1.15132	0.594583	0.900649	0	-0.849411	-1.80177	0.0402946	0.611806	0	-0.646116	-1.56495	0.114908	0.480856
12117|524.2774|6.70			12117|524.2774|6.70	pos		0	-0.947078	-1.92796	0.000245924	0.221724	0	0.372936	1.29499	0.117649	0.540794	1	1.32001	2.49668	1.47537e-06	0.00111704	0	-0.379041	-1.30048	0.302083	0.892737	0	0.197313	1.14656	0.595058	0.976042	0	0.576354	1.49108	0.11316	0.567513
12119|155.0022|0.76			12119|155.0022|0.76	neg		0	0.850792	1.80349	0.0574422	0.546151	0	0.473849	1.38881	0.301558	0.710731	0	-0.376943	-1.29859	0.416992	0.699288	0	0.501059	1.41525	0.149675	0.687046	0	0.13841	1.10069	0.702236	0.971479	0	-0.36265	-1.28579	0.293713	0.702894
12123|490.2864|6.20			12123|490.2864|6.20	pos		0	0.227092	1.17047	0.182875	0.725819	0	0.194589	1.1444	0.24555	0.691849	0	-0.0325026	-1.02278	0.847409	0.943006	0	0.0734045	1.0522	0.666507	0.941495	0	0.201859	1.15018	0.247519	0.928755	0	0.128454	1.09312	0.451853	0.836334
12123|634.3346|7.27			12123|634.3346|7.27	neg		0	-0.0700189	-1.04973	0.868734	0.978489	0	-0.0729991	-1.0519	0.863237	0.967866	0	-0.00298014	-1.00207	0.994087	0.997136	0	-0.714422	-1.64083	0.00338793	0.546727	0	-0.4903	-1.40474	0.0279028	0.518764	0	0.224122	1.16807	0.30052	0.708286
12126|920.4810|0.57			12126|920.4810|0.57	neg		0	0.243114	1.18354	0.161644	0.721061	0	-0.315989	-1.24486	0.052101	0.388686	0	-0.559103	-1.47335	0.0026961	0.0535985	0	0.236089	1.1778	0.110993	0.650572	0	-0.0216733	-1.01514	0.886287	0.989848	0	-0.257763	-1.19562	0.0896646	0.445957
12127|631.2422|6.88			12127|631.2422|6.88	neg		0	-0.0265221	-1.01855	0.956111	0.990235	0	-0.897964	-1.86343	0.0714588	0.446474	0	-0.871442	-1.82949	0.0708821	0.302487	0	0.645274	1.56404	0.15719	0.693029	0	0.274647	1.2097	0.556746	0.948518	0	-0.370627	-1.29291	0.421425	0.799807
12130|393.2647|6.19			12130|393.2647|6.19	neg		0	-0.368799	-1.29128	0.297418	0.826644	0	0.339783	1.26557	0.329085	0.728678	0	0.708582	1.6342	0.0486708	0.24683	0	0.360815	1.28415	0.360504	0.80873	0	0.865002	1.82134	0.0347827	0.58236	0	0.504187	1.41832	0.186023	0.586054
12135|742.5536|0.57			12135|742.5536|0.57	neg		0	0.0660041	1.04681	0.642939	0.947935	0	-0.0313372	-1.02196	0.832194	0.960854	0	-0.0973413	-1.0698	0.482497	0.73737	0	0.0585234	1.0414	0.736863	0.935142	0	-0.0353114	-1.02478	0.868108	0.987734	0	-0.0938348	-1.0672	0.638514	0.891646
12137|369.9844|0.95			12137|369.9844|0.95	pos		0	0.686197	1.60904	0.016419	0.423194	0	0.461335	1.37682	0.105591	0.513579	0	-0.224862	-1.16867	0.417924	0.723216	0	0.0602389	1.04264	0.836574	0.975559	0	-0.312596	-1.24194	0.287368	0.945449	0	-0.372835	-1.29489	0.20566	0.668269
12137|529.2896|7.18			12137|529.2896|7.18	neg		0	-0.242836	-1.18332	0.238675	0.789508	0	-0.152963	-1.11185	0.462943	0.808156	0	0.0898733	1.06428	0.665672	0.846923	0	-0.558388	-1.47262	0.0468391	0.569203	0	-0.261307	-1.19856	0.351168	0.896026	0	0.297081	1.22866	0.282194	0.690145
12138|301.0805|1.37			12138|301.0805|1.37	neg		0	0.0691996	1.04913	0.617832	0.936208	0	0.234332	1.17636	0.0959598	0.494089	0	0.165132	1.12127	0.229181	0.530383	0	-0.00945195	-1.00657	0.953213	0.992975	1	0.635039	1.55298	0.000263323	0.042333	1	0.644491	1.56319	0.000219285	0.0255024
1214|327.2540|9.35			1214|327.2540|9.35	neg		0	-0.417104	-1.33524	0.0297908	0.439412	0	-0.338767	-1.26468	0.0751352	0.451389	0	0.0783361	1.0558	0.675826	0.851135	0	-0.0125803	-1.00876	0.953925	0.992975	0	-0.0311271	-1.02181	0.886332	0.989848	0	-0.0185468	-1.01294	0.932118	0.985628
12143|790.3535|7.57			12143|790.3535|7.57	neg		0	0.216778	1.16214	0.236646	0.788388	0	0.103318	1.07424	0.570425	0.864711	0	-0.11346	-1.08182	0.539515	0.77066	0	0.193329	1.1434	0.356783	0.806729	0	-0.00605877	-1.00421	0.97685	0.995334	0	-0.199388	-1.14821	0.34206	0.740846
1215|353.2330|6.72			1215|353.2330|6.72	neg		0	-0.173441	-1.12775	0.799606	0.969889	0	1.46021	2.75148	0.0342231	0.321474	0	1.63365	3.10297	0.0204682	0.158274	0	-0.481486	-1.39618	0.211664	0.734507	0	-0.427629	-1.34502	0.233287	0.862164	0	0.0538573	1.03804	0.889338	0.975637
12155|297.1343|6.02			12155|297.1343|6.02	neg		0	0.0584215	1.04133	0.818193	0.972755	0	-0.429372	-1.34665	0.107154	0.513876	0	-0.487794	-1.4023	0.0683238	0.296049	0	0.281382	1.21536	0.159055	0.69399	0	-0.175932	-1.12969	0.375336	0.906177	0	-0.457314	-1.37298	0.0245283	0.273059
12156|154.0876|2.11			12156|154.0876|2.11	neg		0	-0.289748	-1.22243	0.462243	0.892244	0	-0.885805	-1.8478	0.0487091	0.374533	0	-0.596057	-1.51158	0.178736	0.470785	0	-0.0621179	-1.044	0.878965	0.977113	0	0.325441	1.25305	0.418015	0.920187	0	0.387559	1.30818	0.352001	0.750141
12159|469.1718|0.92			12159|469.1718|0.92	pos		0	-0.324035	-1.25183	0.0360408	0.500931	0	-0.048565	-1.03424	0.739805	0.941149	0	0.27547	1.21039	0.0728229	0.303221	0	-0.211966	-1.15827	0.184296	0.81592	0	0.0378461	1.02658	0.810768	0.97946	0	0.249812	1.18905	0.107062	0.566754
1216|564.4388|9.24			1216|564.4388|9.24	pos		0	-0.196968	-1.14629	0.621154	0.90108	0	-0.0179532	-1.01252	0.964655	0.993414	0	0.179015	1.13211	0.658976	0.85831	0	0.451076	1.36706	0.179177	0.810617	0	0.870738	1.8286	0.0117213	0.628275	0	0.419662	1.33761	0.225014	0.682125
12164|542.8997|0.59			12164|542.8997|0.59	neg		0	-1.18127e-05	-1.00001	0.999914	0.999914	0	-0.124163	-1.08988	0.279083	0.688871	0	-0.124152	-1.08987	0.311837	0.616001	0	-0.0935437	-1.06699	0.420147	0.84017	0	0.0399485	1.02808	0.713838	0.97204	0	0.133492	1.09695	0.225411	0.632564
12165|643.6499|0.57			12165|643.6499|0.57	neg		0	0.154918	1.11336	0.366215	0.849066	0	0.201375	1.14979	0.256481	0.67814	0	0.0464571	1.03273	0.78086	0.90922	0	0.0711875	1.05058	0.59687	0.902104	0	0.0617645	1.04374	0.630548	0.959637	0	-0.00942293	-1.00655	0.944084	0.987271
12166|645.6470|0.57			12166|645.6470|0.57	neg		0	0.22395	1.16793	0.0755301	0.594038	0	0.122472	1.0886	0.350633	0.743277	0	-0.101477	-1.07287	0.44679	0.715414	0	-0.0103107	-1.00717	0.935497	0.990842	0	0.0258862	1.0181	0.835187	0.983368	0	0.036197	1.02541	0.776514	0.939359
12167|642.6259|0.57			12167|642.6259|0.57	neg		0	0.224552	1.16841	0.0795644	0.599923	0	0.1081	1.07781	0.434926	0.790927	0	-0.116452	-1.08407	0.408778	0.692958	0	-0.00752036	-1.00523	0.953002	0.992975	0	0.0287496	1.02013	0.817556	0.983368	0	0.0362699	1.02546	0.776415	0.939359
Malonyl-L-carnitine	Malonyl-L-carnitine	Malonyl-L-carnitine	12168|248.1129|0.58	pos	91825606	0	-0.183739	-1.13582	0.519235	0.866461	0	-0.0531368	-1.03752	0.856813	0.977232	0	0.130602	1.09475	0.65773	0.858214	0	0.0376499	1.02644	0.909339	0.982533	0	0.296704	1.22833	0.363273	0.950314	0	0.259054	1.19669	0.434783	0.833182
12168|813.4081|5.61			12168|813.4081|5.61	neg		0	0.381292	1.30251	0.0125193	0.343935	0	0.0790066	1.05629	0.591312	0.875468	0	-0.302285	-1.2331	0.0340334	0.204717	0	-0.0423776	-1.02981	0.79864	0.955499	0	-0.243747	-1.18406	0.148418	0.827353	0	-0.201369	-1.14979	0.220414	0.624888
12169|543.3058|7.42			12169|543.3058|7.42	neg		0	-0.195678	-1.14526	0.355397	0.846197	0	-0.130117	-1.09438	0.537837	0.853165	0	0.0655615	1.04649	0.755881	0.89504	0	0.124804	1.09036	0.568214	0.891922	0	0.104435	1.07507	0.632783	0.959637	0	-0.0203688	-1.01422	0.9244	0.98368
trans-2-Octenoyl-L-carnitine	trans-2-Octenoyl-L-carnitine	trans-2-Octenoyl-L-carnitine	12184|286.2014|5.63	pos	131801515	0	0.300184	1.2313	0.430916	0.840749	0	-0.675963	-1.59766	0.0897154	0.48502	0	-0.976146	-1.9672	0.0159165	0.128507	0	0.184524	1.13644	0.558662	0.929512	0	-0.698009	-1.62226	0.0335955	0.763876	0	-0.882533	-1.84361	0.00810364	0.221373
12185|172.9472|0.85			12185|172.9472|0.85	neg		0	-0.0360615	-1.02531	0.771635	0.96865	0	0.027387	1.01916	0.825511	0.959081	0	0.0634485	1.04496	0.609926	0.811701	0	-0.0457571	-1.03222	0.709291	0.9291	0	-0.0128669	-1.00896	0.916447	0.993169	0	0.0328902	1.02306	0.78864	0.944766
12186|576.5676|0.67			12186|576.5676|0.67	neg		0	0.129901	1.09422	0.290837	0.826251	0	0.0228469	1.01596	0.851757	0.966192	0	-0.107054	-1.07703	0.375657	0.670031	0	-0.139589	-1.10159	0.402086	0.830274	0	-0.109517	-1.07887	0.510269	0.94367	0	0.0300715	1.02106	0.853792	0.965368
12189|213.0746|4.29			12189|213.0746|4.29	neg		0	-0.614017	-1.53051	0.00171447	0.265047	0	-0.285447	-1.21879	0.128861	0.557836	0	0.32857	1.25577	0.0816439	0.323777	0	-0.526277	-1.44021	0.0271747	0.546727	0	-0.340682	-1.26636	0.146258	0.827353	0	0.185594	1.13729	0.42478	0.80119
12190|752.6362|0.48			12190|752.6362|0.48	pos		0	0.0605235	1.04284	0.641222	0.902625	0	-0.188409	-1.13951	0.254785	0.698537	0	-0.248933	-1.18833	0.127876	0.412188	0	0.0263359	1.01842	0.881384	0.979747	0	-0.0679688	-1.04824	0.708243	0.97749	0	-0.0943046	-1.06755	0.617435	0.892568
12192|313.1194|6.06			12192|313.1194|6.06	neg		0	-0.0761572	-1.05421	0.783118	0.96865	0	0.444219	1.36058	0.113015	0.521491	0	0.520376	1.43433	0.0646747	0.286963	0	-0.0966586	-1.06929	0.710393	0.929561	0	0.000818534	1.00057	0.997489	0.998951	0	0.0974772	1.0699	0.708056	0.919704
12195|313.1146|1.25			12195|313.1146|1.25	pos		0	-0.23621	-1.17789	0.433083	0.841071	0	-0.625131	-1.54235	0.0451222	0.359016	0	-0.388921	-1.30941	0.191398	0.497525	0	-0.370791	-1.29306	0.319278	0.897671	0	-0.0142511	-1.00993	0.968736	0.993531	0	0.35654	1.28035	0.338012	0.772508
12195|352.7732|0.56			12195|352.7732|0.56	neg		0	0.159747	1.11709	0.133809	0.691429	0	0.177836	1.13119	0.096045	0.494089	0	0.0180882	1.01262	0.863607	0.943686	0	-0.0387827	-1.02725	0.73635	0.935142	0	0.17396	1.12815	0.13565	0.824706	0	0.212743	1.15889	0.0697101	0.40819
12196|350.7763|0.56			12196|350.7763|0.56	neg		0	0.0632016	1.04478	0.597734	0.927302	0	0.058149	1.04113	0.627259	0.888325	0	-0.00505252	-1.00351	0.966303	0.989285	0	-0.0032287	-1.00224	0.977844	0.995317	0	0.153122	1.11197	0.192093	0.841073	0	0.156351	1.11446	0.183065	0.581722
12197|175.0035|0.60			12197|175.0035|0.60	pos		0	0.148335	1.10829	0.618555	0.900618	0	-0.00709678	-1.00493	0.980457	0.996443	0	-0.155432	-1.11376	0.565171	0.808701	0	0.558607	1.47285	0.10218	0.75849	0	0.781961	1.71947	0.0287012	0.727836	0	0.223353	1.16744	0.507608	0.853784
12202|274.0597|0.66			12202|274.0597|0.66	pos		0	-0.168863	-1.12417	0.632588	0.902625	0	0.157217	1.11513	0.661122	0.916988	0	0.326081	1.2536	0.348141	0.651762	0	-0.103064	-1.07405	0.722628	0.959269	0	-0.368655	-1.29115	0.201221	0.909447	0	-0.265591	-1.20213	0.345259	0.777221
12203|274.0598|0.66			12203|274.0598|0.66	pos		0	-0.168863	-1.12417	0.632588	0.902625	0	0.157217	1.11513	0.661122	0.916988	0	0.326081	1.2536	0.348141	0.651762	0	-0.103064	-1.07405	0.722628	0.959269	0	-0.368655	-1.29115	0.201221	0.909447	0	-0.265591	-1.20213	0.345259	0.777221
12203|359.1135|1.68			12203|359.1135|1.68	neg		0	0.691481	1.61494	0.130949	0.685067	0	0.831425	1.77944	0.0851523	0.478446	0	0.139944	1.10186	0.741792	0.888168	0	0.618303	1.53507	0.0587509	0.601325	0	-0.964218	-1.95101	0.0118697	0.388503	-1	-1.58252	-2.99493	0.000100449	0.0148393
12207|321.0673|0.76			12207|321.0673|0.76	pos		0	-0.252401	-1.19119	0.358564	0.812598	1	1.19358	2.2872	6.32271e-05	0.0199685	1	1.44598	2.72448	2.76737e-06	0.00160281	0	-0.402133	-1.32146	0.109085	0.75849	0	-0.23154	-1.17409	0.35162	0.945449	0	0.170593	1.12552	0.491585	0.851633
12207|824.3566|7.46			12207|824.3566|7.46	neg		0	-0.180528	-1.1333	0.244284	0.792325	0	-0.257697	-1.19557	0.0990644	0.502865	0	-0.0771692	-1.05495	0.621826	0.818374	0	-0.0354878	-1.0249	0.842	0.969098	0	0.026184	1.01832	0.88306	0.989534	0	0.0616718	1.04367	0.729151	0.926078
12209|572.1497|8.29			12209|572.1497|8.29	neg		0	-0.000493134	-1.00034	0.998512	0.999453	0	-0.516213	-1.4302	0.0811026	0.468203	0	-0.51572	-1.42971	0.0853284	0.332258	0	0.00801898	1.00557	0.971539	0.995073	0	-0.0500116	-1.03527	0.826999	0.983368	0	-0.0580306	-1.04104	0.79634	0.947289
12209|616.9463|0.52			12209|616.9463|0.52	pos		0	0.342593	1.26803	0.0376472	0.510329	0	-0.0731003	-1.05197	0.654917	0.916137	0	-0.415693	-1.33394	0.0140538	0.122761	0	0.314835	1.24387	0.117856	0.75849	0	-0.048562	-1.03423	0.803839	0.97749	0	-0.363397	-1.28645	0.0586575	0.445903
1221|369.0824|4.18			1221|369.0824|4.18	neg		0	-0.965652	-1.95295	0.222306	0.778379	0	-0.378867	-1.30032	0.627942	0.888325	0	0.586785	1.5019	0.454277	0.718199	0	-0.220329	-1.165	0.758192	0.942297	0	-0.239114	-1.18027	0.732731	0.973047	0	-0.0187852	-1.01311	0.979038	0.996764
12212|425.1171|5.96			12212|425.1171|5.96	neg		0	0.268157	1.20427	0.615814	0.935555	0	-0.611511	-1.52786	0.380385	0.764265	0	-0.879668	-1.83995	0.22361	0.524999	0	1.27319	2.41695	0.00955628	0.546727
12214|620.6037|0.57			12214|620.6037|0.57	neg		0	0.0606692	1.04295	0.688584	0.954306	0	-0.165966	-1.12192	0.239876	0.669424	0	-0.226635	-1.1701	0.146379	0.432569	0	0.157191	1.11511	0.229048	0.743532	0	0.119744	1.08654	0.342345	0.890062	0	-0.0374467	-1.0263	0.753457	0.933877
12215|621.6022|0.57			12215|621.6022|0.57	neg		0	-0.0864101	-1.06172	0.567022	0.920995	0	-0.141728	-1.10323	0.349732	0.742803	0	-0.0553176	-1.03909	0.718769	0.877555	0	0.0913039	1.06533	0.487965	0.865577	0	0.0890307	1.06366	0.505541	0.94367	0	-0.0022732	-1.00158	0.98504	0.996807
12218|249.0455|0.52			12218|249.0455|0.52	pos		0	-0.179791	-1.13272	0.296189	0.778173	0	0.27268	1.20805	0.115756	0.536942	0	0.452471	1.36838	0.0106438	0.107615	0	0.127833	1.09265	0.460462	0.907664	0	-0.053948	-1.0381	0.754838	0.97749	0	-0.181781	-1.13428	0.295405	0.748894
12224|522.6016|0.62			12224|522.6016|0.62	neg		0	0.0787949	1.05614	0.62013	0.936555	0	-0.269665	-1.20553	0.0994644	0.503763	0	-0.348459	-1.2732	0.0349772	0.208191	0	-0.243249	-1.18366	0.254895	0.75541	0	-0.0838017	-1.05981	0.698304	0.971183	0	0.159447	1.11686	0.468747	0.824379
12225|230.1034|4.24			12225|230.1034|4.24	neg		0	1.14281	2.20811	0.0344544	0.452995	0	0.924122	1.89753	0.072282	0.447048	0	-0.218689	-1.16368	0.670846	0.849457	0	0.532835	1.44677	0.0117408	0.546727	0	0.212016	1.15831	0.274119	0.879938	0	-0.320819	-1.24904	0.124372	0.4995
12225|934.5821|0.47			12225|934.5821|0.47	pos		0	0.0720249	1.05119	0.53446	0.869804	0	0.122693	1.08877	0.341058	0.764765	0	0.0506679	1.03574	0.697172	0.87484	0	0.210933	1.15744	0.114208	0.75849	0	0.0619445	1.04387	0.618952	0.97749	0	-0.148988	-1.10879	0.268043	0.733664
12226|301.0208|1.36			12226|301.0208|1.36	neg		0	-0.258706	-1.1964	0.0643497	0.565601	0	-0.171261	-1.12604	0.216082	0.649982	0	0.087445	1.06249	0.525152	0.762499	0	-0.253635	-1.19221	0.106333	0.641635	0	-0.365709	-1.28851	0.0218321	0.47697	0	-0.112074	-1.08078	0.470226	0.825388
12227|413.1331|5.59			12227|413.1331|5.59	neg		0	-0.147289	-1.10749	0.752412	0.964004	0	-0.310626	-1.24025	0.492532	0.825069	0	-0.163337	-1.11987	0.701857	0.869291	0	-0.227931	-1.17115	0.61709	0.906648	0	-0.615213	-1.53178	0.152801	0.827353	0	-0.387282	-1.30793	0.388825	0.776798
12229|702.2592|5.42			12229|702.2592|5.42	neg		0	0.148622	1.10851	0.43986	0.883605	0	-0.11533	-1.08322	0.548238	0.858004	0	-0.263952	-1.20076	0.158408	0.44571	0	-0.00468168	-1.00325	0.983785	0.995756	0	-0.333859	-1.26038	0.153165	0.827353	0	-0.329177	-1.2563	0.166396	0.562226
1223|165.0419|3.69			1223|165.0419|3.69	neg		0	0.184616	1.13651	0.748625	0.964004	0	-0.144829	-1.1056	0.807609	0.95542	0	-0.329444	-1.25653	0.574636	0.790123	0	0.382695	1.30378	0.615232	0.906161	0	0.131916	1.09575	0.859964	0.985346	0	-0.250779	-1.18985	0.741672	0.930154
12230|365.0553|0.69			12230|365.0553|0.69	pos		0	0.038012	1.0267	0.850633	0.956629	0	-0.386234	-1.30698	0.073948	0.448904	0	-0.424246	-1.34187	0.0504912	0.255599	0	-0.117424	-1.0848	0.617102	0.935556	0	-0.0724499	-1.0515	0.765463	0.97749	0	0.0449743	1.03166	0.853039	0.963355
12231|365.0553|0.69			12231|365.0553|0.69	pos		0	0.038012	1.0267	0.850633	0.956629	0	-0.386234	-1.30698	0.073948	0.448904	0	-0.424246	-1.34187	0.0504912	0.255599	0	-0.117424	-1.0848	0.617102	0.935556	0	-0.0724499	-1.0515	0.765463	0.97749	0	0.0449743	1.03166	0.853039	0.963355
12236|340.2483|6.93			12236|340.2483|6.93	pos		0	0.0931054	1.06666	0.751884	0.929648	0	-0.682568	-1.60499	0.0241451	0.288794	0	-0.775674	-1.71199	0.0121194	0.114138	0	-0.0835749	-1.05964	0.764721	0.962299	0	-0.14745	-1.10761	0.60983	0.97749	0	-0.0638752	-1.04527	0.822244	0.954199
12239|490.3295|7.86			12239|490.3295|7.86	pos		0	-0.144673	-1.10548	0.766243	0.934999	0	0.499422	1.41365	0.170585	0.616331	0	0.644096	1.56276	0.179721	0.482888	0	-0.186199	-1.13776	0.495635	0.919223	0	0.315093	1.24409	0.252541	0.930561	0	0.501292	1.41548	0.0862369	0.521936
1224|140.9952|8.13			1224|140.9952|8.13	neg		0	-0.505851	-1.41996	0.0589045	0.549074	0	-0.566246	-1.48067	0.0353245	0.324446	0	-0.0603948	-1.04275	0.818242	0.92558	0	-0.232056	-1.17451	0.43829	0.848553	0	-0.0802218	-1.05718	0.788122	0.981475	0	0.151834	1.11098	0.611367	0.880498
12245|417.2460|5.86			12245|417.2460|5.86	pos		0	-0.204171	-1.15202	0.234062	0.772892	0	-0.380353	-1.30166	0.0294037	0.303754	0	-0.176183	-1.12989	0.303586	0.621537	0	0.0919219	1.06579	0.719693	0.959269	0	-0.174604	-1.12865	0.496256	0.960474	0	-0.266526	-1.20291	0.300644	0.752799
12246|417.2460|5.87			12246|417.2460|5.87	pos		0	-0.140454	-1.10225	0.425322	0.837009	0	-0.316637	-1.24542	0.076133	0.457466	0	-0.176183	-1.12989	0.318221	0.630925	0	0.0919219	1.06579	0.718717	0.959269	0	-0.162556	-1.11927	0.524804	0.964894	0	-0.254478	-1.1929	0.32103	0.764191
12247|849.4452|4.91			12247|849.4452|4.91	pos		0	-0.0976939	-1.07006	0.555182	0.878657	0	-0.132336	-1.09607	0.44119	0.830809	0	-0.0346425	-1.0243	0.841786	0.941209	0	-0.146651	-1.107	0.525018	0.922338	0	0.071737	1.05098	0.768708	0.97749	0	0.218388	1.16343	0.365587	0.78877
12248|174.0873|0.64			12248|174.0873|0.64	pos		0	-0.291772	-1.22414	0.397764	0.823909	0	0.257865	1.19571	0.47463	0.848469	0	0.549638	1.46372	0.147468	0.439165	0	-0.234401	-1.17642	0.420339	0.907198	0	-0.464085	-1.37944	0.107851	0.895337	0	-0.229684	-1.17258	0.436743	0.833182
12249|174.0874|0.64			12249|174.0874|0.64	pos		0	-0.291772	-1.22414	0.397764	0.823909	0	0.257865	1.19571	0.47463	0.848469	0	0.549638	1.46372	0.147468	0.439165	0	-0.234401	-1.17642	0.420339	0.907198	0	-0.464085	-1.37944	0.107851	0.895337	0	-0.229684	-1.17258	0.436743	0.833182
Glycodeoxycholic acid	Glycodeoxycholic acid	Glycodeoxycholic acid	1225|450.3214|6.50	pos	3035026	0	-0.350853	-1.27531	0.407287	0.826077	0	0.17428	1.1284	0.679791	0.91984	0	0.525134	1.43907	0.216888	0.530621	0	0.498535	1.41278	0.268252	0.877691	0	0.73364	1.66283	0.105983	0.895337	0	0.235105	1.17699	0.599661	0.885439
12251|335.2204|8.02			12251|335.2204|8.02	neg		0	0.0121187	1.00844	0.957953	0.991218	0	-0.148255	-1.10823	0.533583	0.851069	0	-0.160373	-1.11758	0.500827	0.747619	0	0.33693	1.26307	0.0724743	0.61394	0	0.406954	1.32588	0.0313996	0.54834	0	0.0700235	1.04973	0.704021	0.918718
12255|853.4227|5.61			12255|853.4227|5.61	neg		0	0.409747	1.32845	0.0316767	0.442834	0	0.10315	1.07412	0.555138	0.86	0	-0.306598	-1.23679	0.067744	0.294982	0	-0.117605	-1.08493	0.505996	0.871676	0	-0.212364	-1.15859	0.22208	0.856213	0	-0.0947595	-1.06789	0.58112	0.866449
12257|506.9883|0.59			12257|506.9883|0.59	neg		0	-0.0808886	-1.05767	0.769476	0.96865	0	-0.245827	-1.18577	0.336355	0.732952	0	-0.164938	-1.12112	0.532441	0.765518	0	-0.0538693	-1.03805	0.744256	0.936645	0	0.318167	1.24675	0.0562048	0.679681	0	0.372036	1.29418	0.0234807	0.272839
1226|860.5387|10.59			1226|860.5387|10.59	pos		0	0.0547951	1.03871	0.809778	0.945689	0	-0.252134	-1.19097	0.270935	0.710705	0	-0.306929	-1.23707	0.181509	0.484908	0	0.0261093	1.01826	0.905189	0.982533	0	-0.148778	-1.10863	0.498408	0.960497	0	-0.174888	-1.12888	0.419147	0.827198
12260|615.6689|0.57			12260|615.6689|0.57	neg		0	0.0492037	1.03469	0.731336	0.961769	0	-0.146655	-1.107	0.273981	0.686458	0	-0.195859	-1.14541	0.160518	0.449313	0	0.207347	1.15456	0.117009	0.655725	0	0.16505	1.12121	0.196007	0.842111	0	-0.0422969	-1.02975	0.753875	0.934182
12262|437.1792|5.74			12262|437.1792|5.74	neg		0	-0.181195	-1.13382	0.489998	0.9026	0	-0.152162	-1.11123	0.576265	0.867901	0	0.0290334	1.02033	0.913445	0.967979	0	-0.0849982	-1.06069	0.770662	0.947916	0	-0.274706	-1.20975	0.32039	0.888118	0	-0.189708	-1.14053	0.509659	0.84086
12268|367.0442|2.00			12268|367.0442|2.00	neg		0	0.804266	1.74626	0.123466	0.671811	0	0.517511	1.43148	0.324013	0.728107	0	-0.286755	-1.21989	0.541636	0.772119	0	0.41704	1.33519	0.292257	0.773738	0	-0.512784	-1.4268	0.21338	0.856213	0	-0.929825	-1.90504	0.0162707	0.232359
1227|439.3429|8.81			1227|439.3429|8.81	neg		0	-0.498446	-1.41269	0.0231225	0.404946	0	-0.331192	-1.25805	0.130846	0.560167	0	0.167255	1.12292	0.434275	0.708337	0	0.253411	1.19202	0.360979	0.808801	0	0.0772669	1.05502	0.779663	0.981082	0	-0.176144	-1.12986	0.517439	0.847309
1227|719.5703|8.96			1227|719.5703|8.96	pos		0	-0.111174	-1.08011	0.607861	0.896724	0	-0.186012	-1.13761	0.39176	0.803272	0	-0.0748384	-1.05324	0.729582	0.889497	0	-0.11329	-1.08169	0.55834	0.929512	0	-0.171048	-1.12588	0.385686	0.950825	0	-0.0577574	-1.04085	0.76873	0.939209
12273|309.2050|6.05			12273|309.2050|6.05	pos		0	-0.289838	-1.2225	0.362511	0.81438	0	-0.35104	-1.27548	0.271048	0.710705	0	-0.0612017	-1.04333	0.846896	0.943006	0	0.0914853	1.06547	0.749751	0.961826	0	-0.462275	-1.37771	0.111854	0.895337	0	-0.553761	-1.46791	0.0583289	0.445903
12273|709.5806|0.57			12273|709.5806|0.57	neg		0	0.184191	1.13618	0.211222	0.768298	0	0.0521465	1.03681	0.743641	0.934809	0	-0.132045	-1.09585	0.393844	0.683277	0	0.223203	1.16732	0.317187	0.783373	0	-0.0719408	-1.05113	0.793142	0.981594	0	-0.295143	-1.22701	0.251802	0.663622
12274|487.3433|6.45			12274|487.3433|6.45	neg		0	-0.814159	-1.75827	0.145073	0.708137	0	0.593418	1.50882	0.292905	0.704492	0	1.40758	2.65291	0.0105237	0.110555	0	0.190641	1.14127	0.742989	0.936645	0	-0.481279	-1.39598	0.417843	0.920187	0	-0.671921	-1.59319	0.251473	0.663393
12278|255.0581|5.08			12278|255.0581|5.08	pos		0	0.181351	1.13395	0.472646	0.843559	0	-0.111658	-1.08047	0.670373	0.918488	0	-0.293009	-1.22519	0.27977	0.60145	0	-0.243987	-1.18426	0.408687	0.907198	0	-0.141395	-1.10297	0.625391	0.97749	0	0.102592	1.0737	0.722969	0.926565
12281|289.1443|4.88			12281|289.1443|4.88	pos		0	0.119777	1.08657	0.571584	0.886816	0	0.20272	1.15087	0.339899	0.764668	0	0.0829425	1.05918	0.699133	0.876148	0	-0.38481	-1.30569	0.214762	0.840478	0	0.100445	1.0721	0.747712	0.97749	0	0.485255	1.39983	0.113229	0.567513
12285|638.3302|7.20			12285|638.3302|7.20	pos		0	-0.219269	-1.16414	0.378262	0.820651	0	0.200095	1.14877	0.446124	0.834345	0	0.419364	1.33734	0.114456	0.388619	0	-0.189325	-1.14023	0.65436	0.941495	0	-0.00641208	-1.00445	0.987889	0.995345	0	0.182913	1.13517	0.676875	0.914826
12289|425.2567|5.20			12289|425.2567|5.20	pos		0	0.204639	1.1524	0.0973923	0.63971	0	-0.149301	-1.10903	0.217161	0.667345	0	-0.35394	-1.27805	0.00360028	0.0621558	0	-0.0415264	-1.0292	0.820259	0.973929	0	-0.0798271	-1.05689	0.680419	0.97749	0	-0.0383008	-1.0269	0.840793	0.958952
12289|447.0699|2.38			12289|447.0699|2.38	neg		0	0.121621	1.08796	0.398157	0.860775	0	0.289989	1.22263	0.0476795	0.371264	0	0.168368	1.12379	0.243757	0.545709	0	-0.136531	-1.09926	0.399441	0.828745	0	0.482215	1.39689	0.00434997	0.276476	1	0.618746	1.53554	0.000367785	0.0347456
12290|361.0433|1.12			12290|361.0433|1.12	pos		0	-0.446833	-1.36304	0.0929132	0.63971	0	-0.358217	-1.28184	0.169353	0.616135	0	0.0886151	1.06335	0.735275	0.892573	0	0.181084	1.13374	0.532048	0.92441	0	0.132825	1.09644	0.646367	0.97749	0	-0.0482585	-1.03402	0.867473	0.965859
12291|361.0433|1.12			12291|361.0433|1.12	pos		0	-0.438625	-1.35531	0.0894947	0.63971	0	-0.202586	-1.15076	0.434685	0.830809	0	0.236038	1.17775	0.370104	0.680409	0	0.181084	1.13374	0.532048	0.92441	0	0.132825	1.09644	0.646367	0.97749	0	-0.0482585	-1.03402	0.867473	0.965859
12293|620.5496|0.67			12293|620.5496|0.67	neg		0	0.0559192	1.03952	0.606372	0.93099	0	-0.124412	-1.09006	0.25426	0.675901	0	-0.180331	-1.13314	0.10096	0.356941	0	-0.0212212	-1.01482	0.8346	0.96592	0	0.00242361	1.00168	0.98097	0.99678	0	0.0236448	1.01652	0.816042	0.95406
12294|364.9718|0.98			12294|364.9718|0.98	pos		0	0.271228	1.20683	0.49357	0.853415	0	0.256823	1.19484	0.523402	0.867989	0	-0.0144053	-1.01004	0.971382	0.991804	0	-0.0889195	-1.06357	0.804998	0.972165	0	-0.554585	-1.46875	0.128398	0.895337	0	-0.465665	-1.38095	0.200021	0.666705
12295|856.4592|5.64			12295|856.4592|5.64	neg		0	0.284869	1.2183	0.00944988	0.331915	0	-0.0383176	-1.02692	0.71305	0.924629	0	-0.323186	-1.25109	0.00355064	0.0610489	0	0.301563	1.23248	0.23428	0.745858	0	0.112095	1.0808	0.661538	0.963487	0	-0.189469	-1.14034	0.452427	0.815093
Phenylalanine	Phenylalanine	Phenylalanine	123|164.0718|2.18	neg	6140	0	-0.0623577	-1.04417	0.518466	0.910008	0	0.176261	1.12995	0.0721991	0.447048	0	0.238619	1.17986	0.0163582	0.139735	0	-0.127972	-1.09276	0.211104	0.734507	0	0.126369	1.09154	0.21678	0.856213	0	0.254341	1.19279	0.0153258	0.227021
12300|281.9570|0.64			12300|281.9570|0.64	neg		0	-0.272961	-1.20829	0.38142	0.851808	0	0.484451	1.39905	0.11789	0.535195	0	0.757413	1.69046	0.0180254	0.147364	0	-0.358679	-1.28225	0.189699	0.716767	0	0.145745	1.1063	0.597206	0.949203	0	0.504425	1.41856	0.0722331	0.40819
12303|611.3614|5.31			12303|611.3614|5.31	pos		0	0.141041	1.1027	0.369615	0.817167	0	-0.0526347	-1.03716	0.7368	0.940977	0	-0.193676	-1.14367	0.226292	0.541514	0	-0.178058	-1.13136	0.349274	0.900987	0	0.10002	1.07179	0.611684	0.97749	0	0.278078	1.21258	0.168498	0.635028
12305|349.0622|1.26			12305|349.0622|1.26	pos		0	-0.17106	-1.12589	0.18975	0.732578	0	-0.107784	-1.07757	0.406114	0.815144	0	0.0632754	1.04484	0.624944	0.838969	0	-0.0865497	-1.06183	0.534693	0.92441	0	-0.18477	-1.13664	0.188355	0.909447	0	-0.0982202	-1.07045	0.481346	0.847491
12306|349.0621|1.27			12306|349.0621|1.27	pos		0	-0.17106	-1.12589	0.18975	0.732578	0	-0.107784	-1.07757	0.406114	0.815144	0	0.0632754	1.04484	0.624944	0.838969	0	-0.0865497	-1.06183	0.534693	0.92441	0	-0.18477	-1.13664	0.188355	0.909447	0	-0.0982202	-1.07045	0.481346	0.847491
12308|563.0070|1.04			12308|563.0070|1.04	neg		0	-0.0469965	-1.03311	0.536881	0.913769	0	-0.103194	-1.07415	0.178484	0.620024	0	-0.0561973	-1.03972	0.453602	0.717584	0	0.0253235	1.01771	0.866029	0.973569	0	-0.15323	-1.11206	0.310154	0.888118	0	-0.178553	-1.13175	0.230208	0.637446
12309|502.2708|7.18			12309|502.2708|7.18	neg		0	-0.205766	-1.1533	0.370927	0.849942	0	0.0787135	1.05608	0.742503	0.934452	0	0.284479	1.21797	0.252922	0.554643	0	-0.579085	-1.4939	0.102005	0.6402	0	-0.373518	-1.29551	0.285913	0.881443	0	0.205567	1.15314	0.562739	0.861289
1231|527.2686|6.76			1231|527.2686|6.76	pos		0	-0.809666	-1.75281	0.246786	0.776831	0	0.49516	1.40948	0.463346	0.840828	0	1.30483	2.47054	0.0481783	0.249763	0	0.0542595	1.03833	0.940935	0.986944	0	-0.534615	-1.44856	0.467077	0.960474	0	-0.588874	-1.50407	0.423218	0.828081
12310|400.1140|0.93			12310|400.1140|0.93	pos		0	-0.133986	-1.09732	0.671186	0.908149	0	-0.0615114	-1.04356	0.847805	0.973327	0	0.0724742	1.05152	0.814674	0.930043	0	-0.0428759	-1.03017	0.905151	0.982533	0	-0.161323	-1.11831	0.648705	0.97749	0	-0.118447	-1.08557	0.737984	0.928323
12313|740.5562|0.57			12313|740.5562|0.57	neg		0	-0.100022	-1.07179	0.565838	0.920623	0	-0.300902	-1.23191	0.107322	0.513876	0	-0.20088	-1.1494	0.222367	0.524084	0	0.265357	1.20193	0.168672	0.699664	0	0.0946461	1.0678	0.648003	0.961389	0	-0.17071	-1.12561	0.340767	0.740314
12319|434.9744|1.04			12319|434.9744|1.04	neg		0	0.00326544	1.00227	0.985215	0.995697	0	0.011223	1.00781	0.952377	0.989961	0	0.00795759	1.00553	0.963981	0.988573	0	-0.14764	-1.10776	0.572091	0.893259	0	-0.352641	-1.2769	0.181527	0.840996	0	-0.205001	-1.15269	0.433587	0.806361
1232|311.2228|7.12			1232|311.2228|7.12	neg		0	-0.979882	-1.9723	0.180702	0.74066	0	1.00717	2.00997	0.183306	0.627274	0	1.98705	3.96427	0.00606346	0.0828671	0	0.0812593	1.05794	0.898305	0.979706	0	0.572402	1.487	0.358835	0.89972	0	0.491143	1.40556	0.442207	0.809307
12321|217.0682|0.59			12321|217.0682|0.59	pos		0	-0.481876	-1.39656	0.396142	0.823909	0	-0.431871	-1.34898	0.479897	0.852219	0	0.0500053	1.03527	0.929272	0.975556	0	0.228425	1.17155	0.530667	0.92441	0	-0.0044247	-1.00307	0.99071	0.995465	0	-0.232849	-1.17515	0.522792	0.864
12324|611.8928|12.89			12324|611.8928|12.89	pos		0	-0.250371	-1.18951	0.368049	0.8164	0	-0.491637	-1.40604	0.0765128	0.457487	0	-0.241266	-1.18203	0.378514	0.68395	0	0.119673	1.08649	0.654909	0.941495	0	-0.132152	-1.09593	0.609584	0.97749	0	-0.251825	-1.19071	0.348872	0.781703
12325|262.1030|0.52			12325|262.1030|0.52	pos		0	0.0185252	1.01292	0.950137	0.986246	0	-0.150031	-1.10959	0.625746	0.902487	0	-0.168556	-1.12393	0.577897	0.81208	0	-0.247879	-1.18746	0.503873	0.919687	0	-0.639069	-1.55732	0.0905734	0.895337	0	-0.39119	-1.31147	0.272741	0.733664
12325|401.1718|1.15			12325|401.1718|1.15	neg		0	0.0399354	1.02807	0.740256	0.963894	0	0.134002	1.09733	0.268813	0.683707	0	0.0940662	1.06737	0.436094	0.70935	0	-0.271287	-1.20688	0.0305949	0.546727	0	-0.0032632	-1.00226	0.978688	0.996184	0	0.268024	1.20416	0.0325492	0.302131
12331|498.2700|5.52			12331|498.2700|5.52	pos		0	-0.181568	-1.13412	0.650079	0.902625	0	-0.206177	-1.15363	0.701868	0.928159	0	-0.024609	-1.0172	0.962884	0.988479	0	0.19962	1.1484	0.583934	0.934645
12332|457.3534|8.28			12332|457.3534|8.28	neg		0	-0.49603	-1.41033	0.0930568	0.624585	0	-0.292945	-1.22514	0.306636	0.712626	0	0.203085	1.15116	0.498516	0.745926	0	0.079316	1.05652	0.814938	0.959155	0	-0.38717	-1.30783	0.239897	0.869248	0	-0.466486	-1.38174	0.158514	0.54942
12334|540.9027|0.59			12334|540.9027|0.59	neg		0	0.0406063	1.02855	0.839148	0.974415	0	-0.300114	-1.23124	0.180993	0.623495	0	-0.34072	-1.26639	0.0978492	0.351603	0	-0.0707191	-1.05024	0.569254	0.892458	0	-0.0149169	-1.01039	0.904198	0.990885	0	0.0558023	1.03944	0.63599	0.891646
12340|212.0917|1.98			12340|212.0917|1.98	pos		0	0.041478	1.02917	0.771496	0.936356	0	0.0959906	1.0688	0.502338	0.85795	0	0.0545126	1.03851	0.702786	0.878237	0	0.18198	1.13444	0.208465	0.840278	0	0.0811468	1.05786	0.572173	0.975386	0	-0.100833	-1.07239	0.483171	0.847491
12341|212.0917|1.98			12341|212.0917|1.98	pos		0	0.041478	1.02917	0.771496	0.936356	0	0.0959906	1.0688	0.502338	0.85795	0	0.0545126	1.03851	0.702786	0.878237	0	0.18198	1.13444	0.208465	0.840278	0	0.0811468	1.05786	0.572173	0.975386	0	-0.100833	-1.07239	0.483171	0.847491
12341|221.1183|6.86			12341|221.1183|6.86	neg		0	-0.0197881	-1.01381	0.929508	0.986653	0	0.255394	1.19366	0.264276	0.681829	0	0.275182	1.21015	0.229542	0.530383	0	-0.136271	-1.09906	0.417031	0.838206	0	-0.523505	-1.43744	0.00344506	0.24064	0	-0.387234	-1.30788	0.0246821	0.274212
12343|283.9540|0.64			12343|283.9540|0.64	neg		0	-0.311572	-1.24106	0.334118	0.844119	0	0.545281	1.4593	0.0999563	0.503763	0	0.856852	1.81108	0.0102607	0.10999	0	-0.233074	-1.17534	0.440373	0.848553	0	0.162258	1.11904	0.597313	0.949203	0	0.395332	1.31525	0.194122	0.597112
12346|398.1111|0.90			12346|398.1111|0.90	pos		0	0.305081	1.23549	0.285651	0.778173	0	-0.0917491	-1.06566	0.746807	0.944245	0	-0.39683	-1.31661	0.166616	0.469181	0	0.403584	1.32279	0.154127	0.804202	0	0.532964	1.4469	0.0619611	0.876826	0	0.12938	1.09382	0.644407	0.903242
12349|341.0312|2.18			12349|341.0312|2.18	neg		0	0.063923	1.0453	0.697249	0.956839	0	0.0420196	1.02955	0.798067	0.95194	0	-0.0219034	-1.0153	0.893878	0.958578	0	0.0282504	1.01977	0.842923	0.969344	0	0.0502149	1.03542	0.724799	0.973047	0	0.0219645	1.01534	0.877548	0.973979
12350|664.2853|7.47			12350|664.2853|7.47	neg		0	0.0391214	1.02749	0.845154	0.974908	0	-0.246536	-1.18636	0.213533	0.648548	0	-0.285658	-1.21897	0.165984	0.454765	0	-0.215571	-1.16116	0.420206	0.84017	0	-0.246419	-1.18626	0.349559	0.894098	0	-0.0308481	-1.02161	0.904316	0.979553
12354|493.2446|6.05			12354|493.2446|6.05	neg		0	0.480076	1.39482	0.318081	0.835455	0	-0.217124	-1.16241	0.639842	0.892625	0	-0.6972	-1.62136	0.166663	0.455119	0	0.720099	1.6473	0.258404	0.75541	0	0.56988	1.4844	0.387251	0.910997	0	-0.150219	-1.10974	0.815886	0.95406
12355|273.1860|8.37			12355|273.1860|8.37	neg		0	0.140926	1.10261	0.743049	0.963894	0	0.00840705	1.00584	0.984383	0.995642	0	-0.132519	-1.09621	0.72195	0.878115	0	-0.0961379	-1.06891	0.800012	0.955784	0	-0.387362	-1.308	0.279507	0.879938	0	-0.291225	-1.22368	0.436716	0.806995
12359|613.3602|5.65			12359|613.3602|5.65	neg		0	0.248205	1.18773	0.569475	0.921626	0	0.402747	1.32202	0.366741	0.754538	0	0.154542	1.11307	0.723038	0.878411	0	0.617659	1.53438	0.232497	0.743721	0	-0.226971	-1.17038	0.689213	0.970268	0	-0.84463	-1.7958	0.131365	0.504863
1236|293.2487|7.89			1236|293.2487|7.89	neg		0	0.150107	1.10965	0.603703	0.929441	0	-0.671716	-1.59297	0.0218339	0.256701	0	-0.821823	-1.76764	0.00564638	0.0792855	0	0.125235	1.09069	0.757527	0.942297	0	0.113918	1.08216	0.778817	0.981082	0	-0.0113165	-1.00787	0.977323	0.996296
12365|639.3243|7.58			12365|639.3243|7.58	neg		0	-0.263921	-1.20074	0.334791	0.844119	0	-0.123929	-1.0897	0.639917	0.892625	0	0.139992	1.1019	0.581869	0.792693	0	-0.167003	-1.12272	0.328548	0.793277	0	-0.103874	-1.07466	0.548141	0.94512	0	0.0631288	1.04473	0.705264	0.918718
12366|418.1445|5.60			12366|418.1445|5.60	neg		0	-0.272007	-1.20749	0.534459	0.913769	0	-1.18443	-2.27274	0.013501	0.201065	0	-0.912423	-1.8822	0.0526265	0.258035	0	-0.177304	-1.13077	0.601943	0.903818	0	-0.219873	-1.16463	0.535417	0.94512	0	-0.0425697	-1.02995	0.900133	0.978878
12366|968.4962|0.47			12366|968.4962|0.47	pos		0	0.146856	1.10715	0.203582	0.751876	0	-0.141873	-1.10334	0.219081	0.670351	0	-0.288728	-1.22156	0.013286	0.118602	0	0.30299	1.2337	0.0297942	0.690623	0	0.0892049	1.06378	0.534249	0.964894	0	-0.213785	-1.15973	0.140589	0.610831
12367|772.5312|0.57			12367|772.5312|0.57	neg		0	0.11181	1.08058	0.286183	0.823022	0	-0.0740809	-1.05269	0.485133	0.821129	0	-0.18589	-1.13752	0.0840095	0.329505	0	0.127051	1.09206	0.317533	0.783373	0	0.0379026	1.02662	0.767873	0.979976	0	-0.0891489	-1.06374	0.473494	0.827916
12368|767.4973|0.57			12368|767.4973|0.57	neg		0	0.16153	1.11847	0.177194	0.737577	0	-0.0212533	-1.01484	0.859907	0.967692	0	-0.182784	-1.13507	0.133714	0.409762	0	0.127051	1.09206	0.317533	0.783373	0	0.0379026	1.02662	0.767873	0.979976	0	-0.0891489	-1.06374	0.473494	0.827916
12370|564.3314|7.32			12370|564.3314|7.32	neg		0	-0.2136	-1.15958	0.203478	0.762449	0	-0.0609912	-1.04318	0.718579	0.926308	0	0.152609	1.11158	0.369	0.664686	0	-0.319498	-1.2479	0.138243	0.679548	0	-0.0376522	-1.02644	0.859619	0.985346	0	0.281846	1.21575	0.189776	0.591062
12373|872.4886|7.01			12373|872.4886|7.01	pos		0	0.248836	1.18825	0.0986303	0.63971	0	0.406168	1.32516	0.00755131	0.16167	0	0.157333	1.11522	0.292169	0.615624	0	0.138248	1.10057	0.425723	0.907198	0	0.260862	1.19819	0.143391	0.895337	0	0.122614	1.08871	0.479534	0.847491
12378|430.6960|0.52			12378|430.6960|0.52	pos		0	0.127064	1.09207	0.529907	0.869355	0	0.0371547	1.02609	0.853994	0.97631	0	-0.0899088	-1.0643	0.65637	0.85797	0	0.279636	1.21389	0.0783708	0.751604	0	-0.0318272	-1.02231	0.838497	0.980365	0	-0.311464	-1.24097	0.0508621	0.43394
12379|527.0744|0.95			12379|527.0744|0.95	pos		0	0.019381	1.01352	0.863685	0.96079	0	-0.043328	-1.03049	0.70129	0.928159	0	-0.062709	-1.04443	0.579106	0.81208	0	0.034128	1.02394	0.821742	0.973929	0	-0.139126	-1.10124	0.360483	0.948243	0	-0.173254	-1.1276	0.256014	0.721448
Methacholine cation	Methacholine cation	Methacholine cation	1238|160.1333|0.97	pos	1993	0	0.533925	1.44786	0.0192816	0.428328	0	0.229374	1.17233	0.303426	0.737409	0	-0.304551	-1.23503	0.173607	0.47591	0	-0.174596	-1.12865	0.441948	0.907664	0	0.06701	1.04754	0.767275	0.97749	0	0.241606	1.18231	0.288766	0.743395
12380|536.2868|8.24			12380|536.2868|8.24	neg		0	-0.552519	-1.46664	0.207153	0.765103	0	-0.881946	-1.84286	0.0661507	0.430019	0	-0.329427	-1.25651	0.425395	0.705001	0	-0.255985	-1.19415	0.456555	0.855574	0	-0.375016	-1.29685	0.312231	0.888118	0	-0.119031	-1.08601	0.742033	0.930154
12381|512.3361|7.29			12381|512.3361|7.29	neg		0	-0.895476	-1.86022	0.0252462	0.414783	0	-0.0460533	-1.03244	0.900883	0.976055	0	0.849423	1.80178	0.0384227	0.218127	0	0.141381	1.10296	0.754156	0.940674	0	0.465088	1.3804	0.32758	0.888118	0	0.323707	1.25154	0.48563	0.832173
1239|777.5629|10.49			1239|777.5629|10.49	pos		0	-0.258087	-1.19589	0.294868	0.778173	0	-0.0405134	-1.02848	0.870583	0.978745	0	0.217574	1.16278	0.383479	0.688328	0	-0.139448	-1.10148	0.442088	0.907664	0	0.141904	1.10336	0.434145	0.953538	0	0.281352	1.21533	0.12465	0.583373
12390|401.0515|1.36			12390|401.0515|1.36	neg		0	-0.258884	-1.19655	0.0507479	0.516501	0	-0.120904	-1.08742	0.353944	0.744808	0	0.13798	1.10036	0.290769	0.594066	0	-0.222598	-1.16683	0.142772	0.68225	0	-0.2892	-1.22196	0.0589407	0.685468	0	-0.0666012	-1.04725	0.657488	0.900297
12391|401.0516|1.35			12391|401.0516|1.35	neg		0	-0.258884	-1.19655	0.0507479	0.516501	0	-0.120904	-1.08742	0.353944	0.744808	0	0.13798	1.10036	0.290769	0.594066	0	-0.222598	-1.16683	0.142772	0.68225	0	-0.2892	-1.22196	0.0589407	0.685468	0	-0.0666012	-1.04725	0.657488	0.900297
12392|332.1250|4.47			12392|332.1250|4.47	neg		0	0.0708515	1.05034	0.574506	0.921626	0	0.3459	1.27094	0.0081924	0.156601	0	0.275049	1.21004	0.0331201	0.202023	0	-0.248917	-1.18832	0.0941827	0.629542	0	-0.00650159	-1.00452	0.96457	0.99521	0	0.242416	1.18297	0.102822	0.46458
12396|290.1024|0.76			12396|290.1024|0.76	pos		0	-0.288035	-1.22098	0.341333	0.805466	0	-0.49068	-1.40511	0.108119	0.519312	0	-0.202645	-1.15081	0.502189	0.777173	0	-0.175135	-1.12907	0.467868	0.907664	0	-0.301169	-1.23214	0.214498	0.915964	0	-0.126034	-1.09129	0.600859	0.885439
12399|677.3173|5.46			12399|677.3173|5.46	neg		0	0.393268	1.31336	0.0145289	0.353099	0	0.148899	1.10872	0.33382	0.732902	0	-0.244368	-1.18457	0.121418	0.388736	0	-0.0796206	-1.05674	0.669017	0.914568	0	-0.124824	-1.09038	0.519127	0.944382	0	-0.0452039	-1.03183	0.811886	0.95406
5-Methoxy-5-oxopentanoic acid	5-Methoxy-5-oxopentanoic acid	5-Methoxy-5-oxopentanoic acid	1240|145.0507|3.86	neg	73917	0	0.211082	1.15756	0.0941445	0.625699	0	0.0954677	1.06841	0.443608	0.796289	0	-0.115614	-1.08344	0.354216	0.652021	0	-0.0218208	-1.01524	0.877491	0.977087	0	0.0745171	1.05301	0.599121	0.949203	0	0.0963379	1.06906	0.497212	0.835462
12408|378.0899|0.79			12408|378.0899|0.79	neg		0	0.0149077	1.01039	0.987845	0.996379	0	0.618231	1.53499	0.52624	0.847649	0	0.603323	1.51921	0.316511	0.620648	0	-0.680233	-1.6024	0.334047	0.79367	0	0.540988	1.45497	0.419955	0.920709	0	1.22122	2.33144	0.0485397	0.35423
12409|183.1755|7.27			12409|183.1755|7.27	neg		0	0.680732	1.60295	0.124939	0.671811	0	-0.467726	-1.38293	0.320089	0.725119	0	-1.14846	-2.21677	0.0134226	0.125356	0	0.164717	1.12095	0.717621	0.932669	0	0.108791	1.07832	0.823831	0.983368	0	-0.0559256	-1.03953	0.910192	0.980932
12411|902.3568|4.82			12411|902.3568|4.82	pos		0	0.506285	1.42039	0.134039	0.684805	0	0.113219	1.08164	0.750877	0.945665	0	-0.393067	-1.31318	0.240346	0.56137	0	0.210532	1.15712	0.456546	0.907664	0	-0.114509	-1.08261	0.690447	0.97749	0	-0.325042	-1.2527	0.24191	0.698294
12412|189.0049|0.59			12412|189.0049|0.59	neg		0	-0.146468	-1.10686	0.368034	0.849722	0	-0.280538	-1.21465	0.0882172	0.484221	0	-0.13407	-1.09739	0.409632	0.693896	0	-0.166517	-1.12235	0.362383	0.810616	0	-0.0802692	-1.05722	0.664757	0.966008	0	0.0862476	1.06161	0.641536	0.891646
12416|321.1705|6.18			12416|321.1705|6.18	neg		0	0.0669841	1.04752	0.811044	0.971775	0	-0.173354	-1.12768	0.530393	0.849343	0	-0.240338	-1.18127	0.392733	0.682909	0	0.194898	1.14464	0.523904	0.879925	0	-0.324399	-1.25214	0.299376	0.888118	0	-0.519297	-1.43326	0.0944724	0.453595
12420|447.2567|5.60			12420|447.2567|5.60	pos		0	-0.268445	-1.20451	0.421133	0.834045	0	-0.0640762	-1.04542	0.847201	0.972938	0	0.204369	1.15218	0.551535	0.802228	0	0.290595	1.22314	0.359101	0.907198	0	0.0778334	1.05543	0.8166	0.980365	0	-0.212762	-1.1589	0.532622	0.868575
12422|124.0405|3.62			12422|124.0405|3.62	neg		0	-0.156399	-1.1145	0.478274	0.894229	0	-0.210754	-1.15729	0.347912	0.741824	0	-0.0543554	-1.0384	0.807873	0.92129	0	0.249274	1.18861	0.425044	0.842691	0	-0.228404	-1.17154	0.46455	0.936013	0	-0.477678	-1.3925	0.12361	0.499003
12423|291.1064|0.76			12423|291.1064|0.76	pos		0	0.277505	1.2121	0.306194	0.780412	0	0.185397	1.13713	0.492881	0.85795	0	-0.0921075	-1.06593	0.728982	0.889497	0	-0.0262853	-1.01839	0.915324	0.982533	0	-0.247071	-1.1868	0.320239	0.945449	0	-0.220786	-1.16537	0.373893	0.794633
12423|369.1390|1.26			12423|369.1390|1.26	neg		0	0.0507869	1.03583	0.899179	0.983125	0	-0.534468	-1.44841	0.178624	0.620024	0	-0.585255	-1.5003	0.156535	0.445252	0	-0.398888	-1.31849	0.297401	0.777331	0	0.134978	1.09808	0.718411	0.972172	0	0.533866	1.4478	0.165192	0.560485
12424|369.1389|1.27			12424|369.1389|1.27	neg		0	0.0507869	1.03583	0.899179	0.983125	0	-0.534468	-1.44841	0.178624	0.620024	0	-0.585255	-1.5003	0.156535	0.445252	0	-0.398888	-1.31849	0.297401	0.777331	0	0.134978	1.09808	0.718411	0.972172	0	0.533866	1.4478	0.165192	0.560485
12426|875.4263|0.57			12426|875.4263|0.57	neg		0	0.116858	1.08437	0.361501	0.846197	0	-0.0192735	-1.01345	0.879856	0.971019	0	-0.136132	-1.09895	0.288534	0.592123	0	0.341824	1.26736	0.0124892	0.546727	0	0.0812055	1.0579	0.545199	0.94512	0	-0.260619	-1.19799	0.0571284	0.375317
12427|807.2588|2.17			12427|807.2588|2.17	neg		0	-0.173675	-1.12793	0.362149	0.846197	0	0.239929	1.18093	0.209946	0.643917	0	0.413604	1.33201	0.0282375	0.187121	0	-0.290504	-1.22307	0.0883641	0.629542	0	0.229832	1.1727	0.174968	0.840757	0	0.520337	1.43429	0.00316298	0.104118
12436|504.2101|3.96			12436|504.2101|3.96	neg		0	0.0199558	1.01393	0.854515	0.975844	0	-0.0370661	-1.02603	0.737543	0.933817	0	-0.057022	-1.04032	0.606486	0.809289	0	-0.430588	-1.34778	0.010208	0.546727	0	-0.0471028	-1.03319	0.770526	0.980361	0	0.383485	1.30449	0.0211776	0.261302
12437|504.2101|3.96			12437|504.2101|3.96	neg		0	0.0199558	1.01393	0.854515	0.975844	0	-0.0370661	-1.02603	0.737543	0.933817	0	-0.057022	-1.04032	0.606486	0.809289	0	-0.430588	-1.34778	0.0103156	0.546727	0	-0.044422	-1.03127	0.783561	0.981475	0	0.386166	1.30692	0.020523	0.258477
12443|709.6380|0.57			12443|709.6380|0.57	neg		0	0.081814	1.05835	0.518138	0.910008	0	-0.156459	-1.11455	0.211641	0.646393	0	-0.238273	-1.17958	0.0550876	0.263486	0	0.0781377	1.05565	0.629175	0.909498	0	0.00906305	1.0063	0.955251	0.99521	0	-0.0690746	-1.04904	0.628789	0.889023
12446|260.1038|4.25			12446|260.1038|4.25	neg		0	0.118338	1.08548	0.718584	0.960417	0	-0.0248137	-1.01735	0.939728	0.986519	0	-0.143152	-1.10431	0.658001	0.841514	0	-0.670998	-1.59217	0.00564303	0.546727	-1	-1.12567	-2.18202	1.47458e-05	0.00503753	0	-0.45467	-1.37047	0.0468318	0.34733
12449|644.6484|0.57			12449|644.6484|0.57	neg		0	0.135598	1.09855	0.248852	0.793742	0	0.0383998	1.02697	0.770278	0.944182	0	-0.0971981	-1.06969	0.461248	0.723571	0	-0.0174364	-1.01216	0.888248	0.977762	0	0.00772666	1.00537	0.953485	0.99521	0	0.0251631	1.01759	0.846851	0.963711
1245|529.4267|10.05			1245|529.4267|10.05	neg		0	-0.341481	-1.26706	0.0851653	0.611825	0	-0.320927	-1.24913	0.105021	0.512603	0	0.0205533	1.01435	0.916077	0.968767	0	0.0405123	1.02848	0.889124	0.977762	0	-0.552887	-1.46702	0.0714705	0.735454	0	-0.593399	-1.5088	0.0502688	0.359039
12450|154.0475|0.99			12450|154.0475|0.99	pos		0	0.46175	1.37721	0.155274	0.69884	0	0.314681	1.24374	0.31474	0.738581	0	-0.14707	-1.10732	0.647549	0.851304	0	-0.292333	-1.22462	0.429721	0.907198	0	0.317284	1.24598	0.383488	0.950825	0	0.609617	1.52585	0.104059	0.563168
12452|428.1340|0.87			12452|428.1340|0.87	pos		0	0.0467709	1.03295	0.942096	0.986246	0	0.880484	1.84099	0.119553	0.540872	0	0.833713	1.78227	0.182593	0.486736	0	1.18913	2.28015	0.0148528	0.681539	0	0.0799216	1.05696	0.856618	0.983089	0	-1.10921	-2.15727	0.030627	0.362667
12456|443.1361|0.89			12456|443.1361|0.89	neg		0	-0.31053	-1.24016	0.360349	0.846197	0	0.328793	1.25596	0.333056	0.732134	0	0.639324	1.5576	0.0633104	0.284169	0	-0.59139	-1.5067	0.0294674	0.546727	0	0.318001	1.2466	0.232807	0.862164	0	0.909392	1.87825	0.00120471	0.0636592
12459|565.2876|7.99			12459|565.2876|7.99	neg		0	-0.0781811	-1.05569	0.770665	0.96865	0	0.0712397	1.05062	0.786005	0.94857	0	0.149421	1.10912	0.578069	0.790582	0	-0.315976	-1.24485	0.168017	0.699664	0	-0.121494	-1.08786	0.585173	0.949203	0	0.194482	1.14431	0.373095	0.765177
1246|337.2383|7.15			1246|337.2383|7.15	neg		0	-0.116175	-1.08386	0.260298	0.799229	0	-0.123397	-1.0893	0.24764	0.675444	0	-0.00722268	-1.00502	0.945648	0.981184	0	-0.0323306	-1.02266	0.74859	0.936722	0	-0.00593033	-1.00412	0.953094	0.99521	0	0.0264003	1.01847	0.793505	0.946389
1246|460.2937|5.20			1246|460.2937|5.20	pos		0	0.178334	1.13158	0.148528	0.691618	0	-0.107867	-1.07763	0.371718	0.788689	0	-0.286201	-1.21943	0.0226187	0.159816	0	0.415274	1.33355	0.347737	0.900987	0	0.414873	1.33318	0.356768	0.946745	0	-0.000400839	-1.00028	0.999286	0.999832
12465|817.4271|3.95			12465|817.4271|3.95	neg		0	0.0366322	1.02572	0.880062	0.979401	0	-0.114235	-1.0824	0.648563	0.898274	0	-0.150867	-1.11024	0.535176	0.76788	0	-0.403906	-1.32309	0.115983	0.655725	0	0.304353	1.23486	0.253219	0.874427	0	0.708259	1.63383	0.0114934	0.193062
12467|639.8256|0.62			12467|639.8256|0.62	neg		0	-0.115229	-1.08315	0.525132	0.910008	0	-0.262221	-1.19932	0.146497	0.585502	0	-0.146992	-1.10726	0.392641	0.682909	0	0.222781	1.16698	0.3556	0.806729	0	0.0318079	1.02229	0.890503	0.990321	0	-0.190973	-1.14153	0.420001	0.799199
12469|569.8843|0.52			12469|569.8843|0.52	pos		0	0.144566	1.1054	0.451623	0.841071	0	-0.132309	-1.09605	0.482881	0.853702	0	-0.276876	-1.21157	0.15292	0.448828	0	0.244793	1.18492	0.238397	0.85844	0	0.0679372	1.04822	0.745878	0.97749	0	-0.176856	-1.13042	0.400843	0.812118
1247|446.2913|6.41			1247|446.2913|6.41	neg		0	-0.233888	-1.176	0.66668	0.94977	0	0.0195482	1.01364	0.971704	0.995642	0	0.253436	1.19204	0.645983	0.835286	0	0.44196	1.35845	0.422331	0.840606	0	-0.0935921	-1.06702	0.864597	0.987182	0	-0.535552	-1.4495	0.323693	0.72751
1247|854.5693|10.08			1247|854.5693|10.08	pos		0	-0.0614785	-1.04353	0.84942	0.956629	0	-0.11867	-1.08573	0.722397	0.935314	0	-0.0571919	-1.04044	0.862109	0.947072	0	-0.16971	-1.12483	0.593732	0.934645	0	-0.104387	-1.07504	0.746566	0.97749	0	0.0653229	1.04632	0.839677	0.958952
12470|571.8814|0.52			12470|571.8814|0.52	pos		0	0.022846	1.01596	0.899657	0.972608	0	-0.135685	-1.09861	0.461689	0.840828	0	-0.158531	-1.11615	0.375653	0.682366	0	0.363296	1.28636	0.0726899	0.74717	0	-0.00463879	-1.00322	0.981074	0.994666	0	-0.367934	-1.2905	0.0651515	0.468207
12471|855.3179|5.10			12471|855.3179|5.10	neg		0	0.520566	1.43452	0.159484	0.721061	0	0.565606	1.48001	0.159451	0.605512	0	0.0450407	1.03171	0.906564	0.964318	0	0.38615	1.3069	0.271052	0.758185	0	-0.130883	-1.09496	0.707106	0.971479	0	-0.517034	-1.43101	0.127169	0.503104
12476|209.1184|7.38			12476|209.1184|7.38	neg		0	-0.0892133	-1.06379	0.69182	0.955987	0	-0.226148	-1.16971	0.317168	0.722218	0	-0.136934	-1.09957	0.543367	0.772119	0	0.359211	1.28272	0.142071	0.68225	0	0.0611491	1.0433	0.800337	0.983368	0	-0.298062	-1.22949	0.221407	0.627019
1248|267.0588|0.77			1248|267.0588|0.77	pos		0	-0.306696	-1.23687	0.384132	0.823909	0	0.151516	1.11074	0.666288	0.917198	0	0.458212	1.37384	0.195666	0.503369	0	1.44642	2.72532	0.0146412	0.681539	0	1.57586	2.98113	0.00819516	0.620257	0	0.129435	1.09387	0.821302	0.954191
12480|746.2858|5.46			12480|746.2858|5.46	neg		0	0.343576	1.2689	0.07212	0.588516	0	-0.0172515	-1.01203	0.924313	0.982755	0	-0.360828	-1.28416	0.0558464	0.265489	0	-0.198775	-1.14772	0.368148	0.814819	0	-0.187978	-1.13917	0.419722	0.920709	0	0.0107971	1.00751	0.960787	0.992279
12484|538.2909|7.04			12484|538.2909|7.04	pos		0	-0.924296	-1.89776	0.0483756	0.551593	0	-0.171499	-1.12623	0.693915	0.924475	0	0.752797	1.68506	0.0982672	0.35894	0	-0.651497	-1.5708	0.142777	0.788145	0	-0.068629	-1.04872	0.875706	0.983122	0	0.582868	1.49782	0.181117	0.644879
12489|185.0456|5.59			12489|185.0456|5.59	neg		0	-0.697691	-1.62191	0.180884	0.74066	0	0.727201	1.65542	0.144378	0.582693	0	1.42489	2.68494	0.00387217	0.062949	0	-0.185456	-1.13718	0.568735	0.892188	0	0.199756	1.1485	0.561118	0.948825	0	0.385212	1.30605	0.255863	0.666983
Massbank:PR310825 N-Fructosyl isoleucine	Massbank:PR310825 N-Fructosyl isoleucine	N-Fructosyl isoleucine	1249|276.1442|1.17	pos		0	0.00633111	1.0044	0.98626	0.993043	0	0.438261	1.35497	0.236669	0.683352	0	0.43193	1.34904	0.243411	0.564924	0	-0.0604397	-1.04278	0.89499	0.981609	0	0.212196	1.15845	0.643436	0.97749	0	0.272636	1.20801	0.552321	0.87357
12492|263.0230|4.55			12492|263.0230|4.55	neg		0	-0.177697	-1.13108	0.701309	0.956839	0	0.397758	1.31746	0.381937	0.76502	0	0.575455	1.49015	0.23858	0.540538	0	-0.700332	-1.62488	0.128213	0.666978	0	0.144271	1.10517	0.745615	0.976877	0	0.844603	1.79577	0.0684509	0.404052
12495|420.0901|1.19			12495|420.0901|1.19	neg		0	-0.387346	-1.30798	0.304057	0.831139	0	0.337528	1.26359	0.340088	0.734895	0	0.724874	1.65276	0.0585723	0.27206	0	-0.922874	-1.89589	0.0328279	0.546727	0	-0.989689	-1.98576	0.0201611	0.47578	0	-0.0668152	-1.0474	0.873112	0.973979
12496|420.0902|1.20			12496|420.0902|1.20	neg		0	-0.453716	-1.36956	0.215475	0.771164	0	0.341091	1.26671	0.331208	0.730126	0	0.794806	1.73484	0.0333342	0.202173	0	-0.882683	-1.8438	0.0345194	0.546727	0	-0.879089	-1.83921	0.0284938	0.524401	0	0.00359397	1.00249	0.992916	0.997295
12497|374.0781|1.68			12497|374.0781|1.68	neg		0	0.876217	1.83556	0.0505137	0.516501	0	1.46931	2.76889	0.00420573	0.121655	0	0.593094	1.50848	0.192061	0.485914	0	0.902438	1.86922	0.00320524	0.546727	0	-0.466754	-1.382	0.1785	0.840996	-1	-1.36919	-2.58326	0.000267656	0.0281347
12498|329.1902|5.46			12498|329.1902|5.46	neg		0	-0.124624	-1.09022	0.676697	0.954296	0	-0.354506	-1.27855	0.251592	0.675444	0	-0.229882	-1.17274	0.463133	0.725071	0	0.228426	1.17156	0.435112	0.846533	0	0.445586	1.36187	0.144591	0.827353	0	0.21716	1.16244	0.435193	0.806361
12506|144.0808|4.24			12506|144.0808|4.24	pos		0	0.147118	1.10736	0.619595	0.90108	0	0.0121686	1.00847	0.973874	0.994584	0	-0.13495	-1.09805	0.70597	0.88047	0	0.256093	1.19424	0.531559	0.92441	0	-0.2102	-1.15685	0.616233	0.97749	0	-0.466293	-1.38155	0.286089	0.743395
12512|160.0345|0.60			12512|160.0345|0.60	pos		0	-0.666231	-1.58692	0.180343	0.724933	0	-0.40196	-1.3213	0.422819	0.827936	0	0.264271	1.20103	0.570865	0.808701	0	-0.405405	-1.32446	0.305038	0.892737	0	-0.199346	-1.14818	0.59113	0.976042	0	0.206058	1.15353	0.599561	0.885439
12513|299.0681|2.11			12513|299.0681|2.11	neg		0	0.00195738	1.00136	0.992399	0.997508	0	0.293961	1.226	0.170833	0.613931	0	0.292004	1.22434	0.173641	0.464384	0	-0.170148	-1.12517	0.448242	0.852955	0	-0.0772502	-1.05501	0.729947	0.973047	0	0.0928974	1.06651	0.678148	0.908074
12514|304.9354|0.78			12514|304.9354|0.78	neg		0	-0.564786	-1.47917	0.00179445	0.265047	0	-0.0229257	-1.01602	0.893723	0.974274	0	0.541861	1.45585	0.00263666	0.0529877	0	-0.289747	-1.22243	0.140348	0.679548	0	0.0789115	1.05622	0.684603	0.967005	0	0.368658	1.29115	0.0625701	0.391749
12515|306.9362|0.78			12515|306.9362|0.78	neg		0	-0.554292	-1.46845	0.0020793	0.265047	0	0.0156355	1.0109	0.927168	0.982951	0	0.569928	1.48445	0.00159397	0.0396413	0	-0.256593	-1.19465	0.149612	0.687046	0	0.0657906	1.04666	0.708747	0.971479	0	0.322384	1.25039	0.0721131	0.40819
12517|252.9866|1.12			12517|252.9866|1.12	pos		0	-0.595906	-1.51142	0.0204161	0.429966	0	-0.104827	-1.07537	0.67826	0.91984	0	0.491079	1.4055	0.0459188	0.243923	0	-0.576477	-1.4912	0.118459	0.75849	0	-0.525374	-1.43931	0.160094	0.909447	0	0.0511029	1.03606	0.888356	0.96914
12518|329.1426|0.77			12518|329.1426|0.77	pos		0	0.100441	1.0721	0.656659	0.902625	0	-0.630388	-1.54798	0.00808242	0.165695	-1	-0.730829	-1.65959	0.002415	0.0480375	0	0.0735694	1.05232	0.761578	0.962299	0	0.274847	1.20987	0.260144	0.939452	0	0.201277	1.14972	0.408043	0.818555
12519|329.1427|0.77			12519|329.1427|0.77	pos		0	0.100441	1.0721	0.656659	0.902625	0	-0.630388	-1.54798	0.00808242	0.165695	-1	-0.730829	-1.65959	0.002415	0.0480375	0	0.0735694	1.05232	0.761578	0.962299	0	0.274847	1.20987	0.260144	0.939452	0	0.201277	1.14972	0.408043	0.818555
1252|806.0612|10.38			1252|806.0612|10.38	pos		0	0.155557	1.11385	0.782098	0.936776	0	0.512536	1.42656	0.372639	0.789606	0	0.356979	1.28074	0.53379	0.797936	0	0.10692	1.07693	0.685252	0.947347	0	0.0599967	1.04246	0.822702	0.980365	0	-0.0469236	-1.03306	0.858713	0.965302
12520|634.2781|3.95			12520|634.2781|3.95	neg		0	-0.13772	-1.10017	0.718094	0.960328	0	-0.153013	-1.11189	0.688424	0.916087	0	-0.0152926	-1.01066	0.964248	0.988621	0	-0.268469	-1.20453	0.458878	0.855574	0	-0.0384424	-1.027	0.913078	0.992439	0	0.230026	1.17286	0.533185	0.853209
12521|634.2777|3.94			12521|634.2777|3.94	neg		0	-0.151984	-1.1111	0.700004	0.956839	0	-0.155649	-1.11392	0.688239	0.916087	0	-0.00366468	-1.00254	0.99175	0.99654	0	-0.376643	-1.29832	0.29827	0.777331	0	0.112032	1.08075	0.748166	0.97778	0	0.488675	1.40316	0.196615	0.601734
12524|187.0072|0.59			12524|187.0072|0.59	neg		0	-0.237046	-1.17858	0.18617	0.742864	0	-0.271882	-1.20738	0.130608	0.560119	0	-0.0348353	-1.02444	0.846818	0.936256	0	-0.216017	-1.16152	0.273989	0.760999	0	-0.0466864	-1.03289	0.814965	0.983368	0	0.169331	1.12454	0.397797	0.784117
12528|520.6056|0.67			12528|520.6056|0.67	neg		0	0.0463207	1.03263	0.714577	0.959912	0	0.0207079	1.01446	0.87379	0.969016	0	-0.0256128	-1.01791	0.836529	0.933508	0	-0.114214	-1.08239	0.465776	0.859979	0	-0.241175	-1.18196	0.133772	0.823278	0	-0.126961	-1.09199	0.425581	0.801204
12528|814.4287|7.64			12528|814.4287|7.64	pos		0	0.429618	1.34688	0.047009	0.550622	0	0.504364	1.4185	0.0189274	0.254738	0	0.074746	1.05318	0.724264	0.886557	0	0.151986	1.1111	0.54885	0.929512	0	0.320151	1.24846	0.217599	0.918853	0	0.168165	1.12363	0.498966	0.851633
12530|188.0929|4.10			12530|188.0929|4.10	neg		0	-0.637315	-1.55543	0.0252666	0.414783	0	0.273792	1.20898	0.325969	0.728558	1	0.911107	1.88049	0.00182562	0.0430201	0	-0.472442	-1.38746	0.0998128	0.639282	0	0.175917	1.12968	0.534617	0.94512	0	0.648359	1.56738	0.0257859	0.282198
12531|184.0000|1.08			12531|184.0000|1.08	neg		0	-0.207537	-1.15471	0.472401	0.893862	0	0.372636	1.29472	0.206731	0.641574	0	0.580173	1.49503	0.0520852	0.256995	0	-0.177748	-1.13112	0.577212	0.893718	0	0.378021	1.29956	0.238665	0.869072	0	0.55577	1.46995	0.0859734	0.439598
12534|355.0322|1.32			12534|355.0322|1.32	neg		0	-0.17459	-1.12864	0.552502	0.91725	0	-0.268612	-1.20465	0.397466	0.767976	0	-0.0940218	-1.06734	0.766265	0.900123	0	0.101344	1.07277	0.394733	0.827937	0	0.229233	1.17221	0.0582437	0.684728	0	0.12789	1.09269	0.283985	0.693284
12535|182.0732|1.15			12535|182.0732|1.15	neg		0	-0.0328174	-1.02301	0.816419	0.971775	0	0.155936	1.11414	0.272917	0.686406	0	0.188754	1.13978	0.185764	0.478581	0	-0.37416	-1.29608	0.0241844	0.546727	0	-0.0312245	-1.02188	0.846473	0.985042	0	0.342936	1.26833	0.0379579	0.320676
12536|193.1599|7.35			12536|193.1599|7.35	neg		0	-0.129899	-1.09422	0.498437	0.90389	0	-0.262918	-1.1999	0.173827	0.61595	0	-0.133018	-1.09659	0.488232	0.739649	0	-0.122165	-1.08837	0.55072	0.888617	0	-0.059167	-1.04186	0.772251	0.980744	0	0.0629978	1.04463	0.757967	0.93545
12539|315.9369|0.59			12539|315.9369|0.59	pos		0	0.123537	1.0894	0.688309	0.908574	0	-0.258085	-1.19589	0.454711	0.837777	0	-0.381622	-1.30281	0.277916	0.60145	0	0.0788149	1.05615	0.80472	0.972165	0	0.597165	1.51274	0.0712302	0.895337	0	0.51835	1.43232	0.102902	0.561355
12546|337.0141|1.32			12546|337.0141|1.32	neg		0	-0.0609984	-1.04319	0.701066	0.956839	0	0.551144	1.46525	0.0010562	0.0555954	1	0.612142	1.52853	0.000325983	0.014489	0	-0.042392	-1.02982	0.795552	0.954961	0	0.0865316	1.06181	0.597317	0.949203	0	0.128924	1.09348	0.43213	0.805813
12547|307.0544|1.04			12547|307.0544|1.04	neg		0	0.00832082	1.00578	0.948321	0.990235	0	0.177283	1.13075	0.17204	0.613931	0	0.168962	1.12425	0.177188	0.469936	0	0.0509846	1.03597	0.775459	0.95012	0	-0.18306	-1.13529	0.299001	0.888118	0	-0.234044	-1.17613	0.202369	0.607749
12548|364.2257|6.88			12548|364.2257|6.88	neg		0	-0.180698	-1.13343	0.338867	0.846105	0	-0.153356	-1.11215	0.409018	0.77712	0	0.0273424	1.01913	0.884375	0.952824	0	-0.213102	-1.15918	0.248486	0.752894	0	-0.0238364	-1.01666	0.896526	0.990885	0	0.189266	1.14018	0.304622	0.71187
1255|404.2055|8.02			1255|404.2055|8.02	neg		0	-0.95056	-1.93262	0.0350408	0.452995	0	1.03027	2.04241	0.0228711	0.26513	1	1.98083	3.94721	4.09189e-05	0.00446134	0	-0.514439	-1.42844	0.246491	0.752894	0	0.552669	1.4668	0.221749	0.856213	0	1.06711	2.09523	0.0212699	0.26185
12551|523.3090|5.20			12551|523.3090|5.20	pos		0	0.0859193	1.06136	0.636004	0.902625	0	-0.0654829	-1.04644	0.713954	0.932538	0	-0.151402	-1.11065	0.398322	0.708042	0	-0.453982	-1.36982	0.00509064	0.681539	0	-0.0814938	-1.05811	0.596865	0.976276	0	0.372488	1.29458	0.0174183	0.290229
12554|189.0733|0.62			12554|189.0733|0.62	pos		0	-1.39689	-2.63333	0.0100402	0.360715	0	0.123715	1.08954	0.828026	0.966853	0	1.5206	2.86911	0.0108645	0.108473	0	0.138899	1.10106	0.729582	0.959269	0	0.409173	1.32792	0.300288	0.945449	0	0.270275	1.20604	0.510165	0.855105
12556|545.8256|0.63			12556|545.8256|0.63	neg		0	0.121103	1.08757	0.261308	0.799316	0	-0.30025	-1.23136	0.00701593	0.147685	0	-0.421353	-1.33918	0.000254092	0.0124029	0	-0.0453332	-1.03192	0.630957	0.909611	0	-0.17304	-1.12743	0.0714864	0.735454	0	-0.127707	-1.09256	0.179838	0.579172
12557|547.8225|0.63			12557|547.8225|0.63	neg		0	0.0737359	1.05244	0.496943	0.902948	0	-0.349038	-1.27371	0.00218482	0.0854339	0	-0.422774	-1.3405	0.000279481	0.0131718	0	-0.053825	-1.03801	0.599106	0.902545	0	-0.163927	-1.12033	0.113905	0.78833	0	-0.110102	-1.0793	0.284605	0.693867
12558|234.0795|2.01			12558|234.0795|2.01	pos		0	-0.267502	-1.20372	0.425559	0.837009	0	-0.703485	-1.62843	0.0739228	0.448904	0	-0.435983	-1.35283	0.271885	0.595155	0	-0.346682	-1.27163	0.427198	0.907198	0	-0.0662782	-1.04701	0.876694	0.983122	0	0.280404	1.21453	0.512704	0.856614
(2-aminoethoxy)[2-[icosa-8,11,14,17-tetraenoyloxy]-3-[octadec-1-en-1-yloxy]propoxy]phosphinic acid.1	(2-aminoethoxy)[2-[icosa-8,11,14,17-tetraenoyloxy]-3-[octadec-1-en-1-yloxy]propoxy]phosphinic acid	(2-aminoethoxy)[2-[icosa-8,11,14,17-tetraenoyloxy]-3-[octadec-1-en-1-yloxy]propoxy]phosphinic acid	1256|750.5453|13.07	neg		0	-0.611165	-1.52749	0.0275365	0.428895	0	-0.319075	-1.24753	0.248198	0.675444	0	0.292091	1.22441	0.289912	0.594066	0	-0.251553	-1.19049	0.412594	0.837456	0	0.135802	1.0987	0.657393	0.962086	0	0.387355	1.30799	0.20941	0.613416
12566|470.3324|6.17			12566|470.3324|6.17	pos		0	0.0127287	1.00886	0.945981	0.986246	-1	-0.676564	-1.59833	0.000706487	0.0497258	-1	-0.689293	-1.61249	0.000574203	0.0216658	0	-0.0149429	-1.01041	0.942394	0.986944	0	-0.14425	-1.10516	0.486615	0.960474	0	-0.129307	-1.09377	0.532651	0.868575
12567|389.0211|1.06			12567|389.0211|1.06	neg		0	0.100059	1.07182	0.505797	0.90737	0	0.0513618	1.03624	0.732238	0.932155	0	-0.0486974	-1.03433	0.745619	0.890393	0	0.049794	1.03512	0.669931	0.914568	0	0.039755	1.02794	0.737801	0.975281	0	-0.010039	-1.00698	0.93259	0.985628
12568|207.1027|5.76			12568|207.1027|5.76	neg		0	-0.254476	-1.1929	0.541709	0.913769	0	0.152119	1.1112	0.672712	0.908756	0	0.406595	1.32555	0.324635	0.629006	0	0.937741	1.91553	0.0601893	0.601325	0	0.256448	1.19453	0.60617	0.94998	0	-0.681293	-1.60358	0.176794	0.576241
12569|397.0096|2.49			12569|397.0096|2.49	pos		0	-0.214714	-1.16047	0.343121	0.805674	0	-0.0541648	-1.03826	0.812922	0.966263	0	0.160549	1.11771	0.484023	0.768901	0	0.0801029	1.05709	0.728451	0.959269	0	0.125247	1.09069	0.587611	0.976042	0	0.0451439	1.03179	0.847163	0.961622
1257|115.0402|1.32			1257|115.0402|1.32	neg		0	-0.127535	-1.09243	0.717703	0.960328	0	-0.867021	-1.82389	0.0209459	0.253434	0	-0.739486	-1.66958	0.0471585	0.243123	0	0.0596869	1.04224	0.617521	0.906787	0	0.25723	1.19518	0.0355987	0.584373	0	0.197543	1.14674	0.103054	0.46458
12570|512.1476|3.95			12570|512.1476|3.95	neg		0	0.0460789	1.03245	0.787212	0.96865	0	-0.0440145	-1.03098	0.796524	0.951201	0	-0.0900934	-1.06444	0.598057	0.803731	0	-0.384648	-1.30554	0.0352912	0.546727	0	-0.0202753	-1.01415	0.909403	0.991988	0	0.364373	1.28732	0.0456042	0.344614
12575|396.0836|1.03			12575|396.0836|1.03	neg		0	-0.023172	-1.01619	0.816242	0.971775	0	-0.0584393	-1.04134	0.558441	0.86162	0	-0.0352672	-1.02475	0.723681	0.878411	0	-0.148833	-1.10867	0.129596	0.668762	0	0.0621019	1.04399	0.515547	0.944007	0	0.210935	1.15744	0.033957	0.304588
12575|716.4430|6.67			12575|716.4430|6.67	pos		0	0.680436	1.60262	0.0179052	0.428328	0	-0.0288234	-1.02018	0.916201	0.985105	0	-0.709259	-1.63496	0.0138421	0.121486	0	-0.354206	-1.27828	0.418572	0.907198	0	0.0780232	1.05557	0.863396	0.983122	0	0.43223	1.34932	0.335069	0.767701
12576|388.9598|0.50			12576|388.9598|0.50	pos		0	0.0800259	1.05704	0.554524	0.878657	0	-0.236232	-1.17791	0.111718	0.526237	0	-0.316257	-1.2451	0.0352804	0.210276	0	0.231698	1.17422	0.0712967	0.74717	0	0.182829	1.13511	0.164472	0.909447	0	-0.0488696	-1.03445	0.698179	0.920258
12588|697.3613|5.54			12588|697.3613|5.54	neg		0	0.240728	1.18159	0.0389022	0.472618	0	0.0173608	1.01211	0.876931	0.970431	0	-0.223368	-1.16746	0.0545663	0.261909	0	-0.0351727	-1.02468	0.789891	0.954117	0	-0.0853617	-1.06095	0.526086	0.94512	0	-0.050189	-1.0354	0.703923	0.918718
12589|313.9226|0.59			12589|313.9226|0.59	pos		0	0.253653	1.19222	0.454044	0.841071	0	-0.100312	-1.07201	0.783641	0.952493	0	-0.353964	-1.27807	0.348931	0.652908	0	0.463066	1.37847	0.112389	0.75849	0	0.737108	1.66683	0.0150776	0.64522	0	0.274042	1.20919	0.342515	0.775534
12589|451.0409|1.21			12589|451.0409|1.21	neg		0	-1.18258	-2.26982	0.0164353	0.362307	0	0.547784	1.46184	0.263329	0.680829	1	1.73036	3.31811	0.0014202	0.0385676	0	-1.04158	-2.05849	0.101855	0.6402	0	-0.051479	-1.03633	0.939427	0.99521	0	0.990105	1.98633	0.161803	0.555584
12590|313.9228|0.59			12590|313.9228|0.59	pos		0	0.0327711	1.02298	0.913133	0.976685	0	-0.293067	-1.22524	0.385424	0.796127	0	-0.325839	-1.25339	0.341811	0.646861	0	0.463066	1.37847	0.112389	0.75849	0	0.737108	1.66683	0.0150776	0.64522	0	0.274042	1.20919	0.342515	0.775534
12597|374.9142|0.76			12597|374.9142|0.76	neg		0	0.0808739	1.05766	0.686833	0.954306	0	-0.0274701	-1.01922	0.890996	0.974127	0	-0.108344	-1.07799	0.589387	0.797569	0	0.0228464	1.01596	0.901954	0.980807	0	-0.424581	-1.34218	0.026033	0.508165	0	-0.447427	-1.36361	0.0193601	0.251958
12598|137.0358|3.23			12598|137.0358|3.23	neg		0	0.179684	1.13264	0.213087	0.770688	0	0.14821	1.10819	0.303143	0.711057	0	-0.0314741	-1.02206	0.825983	0.92781	0	0.228232	1.1714	0.140583	0.679548	0	0.199577	1.14836	0.196254	0.842111	0	-0.0286549	-1.02006	0.851444	0.965234
126|245.1394|5.43			126|245.1394|5.43	neg		0	0.157962	1.11571	0.559245	0.917764	0	-0.0598196	-1.04234	0.82197	0.958169	0	-0.217781	-1.16294	0.421529	0.702805	0	0.0884464	1.06322	0.761194	0.94382	0	-0.390515	-1.31086	0.183796	0.841073	0	-0.478962	-1.39374	0.104768	0.466466
126|705.5818|9.56			126|705.5818|9.56	pos		0	-3.21051	-9.25675	0.0143993	0.400091	0	-2.21831	-4.65349	0.064482	0.422635	0	0.992195	1.98921	0.420284	0.725243	0	-0.664168	-1.58465	0.632995	0.941036	0	1.66243	3.1655	0.277107	0.945449	0	2.3266	5.01622	0.137818	0.605559
1260|541.3708|7.78			1260|541.3708|7.78	neg		0	-0.311788	-1.24124	0.148808	0.714521	0	0.194273	1.14415	0.365097	0.754538	0	0.506061	1.42017	0.0212775	0.160549	0	-0.0774545	-1.05515	0.693451	0.924742	0	-0.0211486	-1.01477	0.914221	0.992557	0	0.0563059	1.0398	0.774368	0.939359
12603|142.0662|5.92			12603|142.0662|5.92	neg		0	0.539988	1.45396	0.131485	0.686904	0	0.135	1.09809	0.717301	0.926189	0	-0.404988	-1.32408	0.280237	0.583257	0	0.0683555	1.04852	0.823678	0.961197	0	0.193074	1.1432	0.54343	0.94512	0	0.124718	1.09029	0.684559	0.91084
12605|329.0988|3.24			12605|329.0988|3.24	neg		0	0.498532	1.41278	0.0159228	0.359751	0	0.544029	1.45804	0.00994864	0.170926	0	0.0454972	1.03204	0.823121	0.927427	0	0.445012	1.36133	0.0674104	0.605279	0	0.522389	1.43633	0.0329932	0.561809	0	0.0773768	1.0551	0.745989	0.930529
12606|329.0989|3.28			12606|329.0989|3.28	neg		0	0.445632	1.36191	0.0434513	0.491616	0	0.372122	1.29425	0.102758	0.507579	0	-0.0735104	-1.05227	0.750207	0.892769	0	0.456964	1.37265	0.0941261	0.629542	0	0.588558	1.50374	0.0299291	0.532875	0	0.131594	1.0955	0.623678	0.8856
12610|209.0703|0.68			12610|209.0703|0.68	neg		0	-0.4358	-1.35266	0.241174	0.791343	0	0.17533	1.12922	0.679183	0.911923	0	0.61113	1.52746	0.156947	0.445557	0	-0.519448	-1.43341	0.203702	0.729535	0	-0.482928	-1.39758	0.251607	0.874427	0	0.0365206	1.02564	0.932974	0.985628
12616|476.1926|7.37			12616|476.1926|7.37	neg		0	-0.167761	-1.12331	0.300105	0.830661	0	-0.227864	-1.1711	0.161281	0.605997	0	-0.0601036	-1.04254	0.709077	0.873287	0	0.1968	1.14615	0.203774	0.729535	0	0.257953	1.19578	0.0978995	0.771548	0	0.061153	1.0433	0.690491	0.913855
1262|146.0811|0.58			1262|146.0811|0.58	pos		0	0.255042	1.19337	0.69627	0.91143	0	1.1683	2.24747	0.0792165	0.465381	0	0.913262	1.8833	0.173829	0.47591	0	0.434875	1.35179	0.480373	0.913544	0	1.76521	3.39924	0.00450246	0.586549	0	1.33034	2.51461	0.039614	0.38738
12622|382.0620|2.17			12622|382.0620|2.17	neg		0	0.0254079	1.01777	0.783457	0.96865	0	0.118333	1.08548	0.204276	0.641574	0	0.0929248	1.06653	0.317237	0.62118	0	-0.0849556	-1.06066	0.365909	0.814175	0	0.113715	1.08201	0.227869	0.859978	0	0.198671	1.14764	0.0381939	0.320729
12623|730.3899|7.90			12623|730.3899|7.90	neg		0	-0.212687	-1.15884	0.512924	0.9077	0	0.382114	1.30325	0.215499	0.649108	0	0.594802	1.51027	0.0683709	0.296049	0	0.0146657	1.01022	0.949759	0.992975	0	0.324005	1.2518	0.177685	0.84095	0	0.309339	1.23914	0.197509	0.60312
12626|770.4027|7.66			12626|770.4027|7.66	pos		0	0.249086	1.18845	0.306177	0.780412	0	0.238546	1.1798	0.313974	0.738581	0	-0.0105402	-1.00733	0.962835	0.988479	0	-0.0173799	-1.01212	0.948885	0.986944	0	0.0868582	1.06205	0.748853	0.97749	0	0.104238	1.07493	0.68778	0.917448
12628|691.5832|0.57			12628|691.5832|0.57	neg		0	0.052285	1.03691	0.61228	0.933357	0	-0.0189825	-1.01324	0.857839	0.967298	0	-0.0712675	-1.05064	0.472107	0.729305	0	-0.0341484	-1.02395	0.785787	0.953585	0	-0.107477	-1.07734	0.40648	0.915082	0	-0.0733282	-1.05214	0.577415	0.866226
12629|692.5818|0.57			12629|692.5818|0.57	neg		0	0.147639	1.10775	0.247791	0.793676	0	0.0509736	1.03596	0.670105	0.907657	0	-0.096665	-1.0693	0.431635	0.707782	0	-0.0723542	-1.05143	0.648654	0.913261	0	-0.0218671	-1.01527	0.886796	0.989848	0	0.0504871	1.03561	0.75587	0.934771
1263|753.5625|12.96			1263|753.5625|12.96	pos		0	-0.805424	-1.74766	0.0116108	0.36634	0	-0.367854	-1.29043	0.243292	0.689735	0	0.437571	1.35432	0.166419	0.469181	0	-0.160847	-1.11794	0.655992	0.941495	0	0.347917	1.27272	0.329892	0.945449	0	0.508764	1.42283	0.15679	0.6273
12631|459.2754|7.06			12631|459.2754|7.06	neg		0	-0.273499	-1.20874	0.589763	0.924472	0	-0.0294127	-1.0206	0.955767	0.990832	0	0.244086	1.18434	0.645825	0.83528	0	0.0171382	1.01195	0.97202	0.995073	0	-0.221661	-1.16608	0.665461	0.966089	0	-0.238799	-1.18001	0.62578	0.886472
12632|466.2929|6.79			12632|466.2929|6.79	pos		0	0.193589	1.14361	0.575628	0.888734	0	-0.032227	-1.02259	0.925636	0.98844	0	-0.225816	-1.16944	0.514025	0.785121	0	-0.239798	-1.18083	0.499047	0.919297	0	0.139675	1.10166	0.69328	0.97749	0	0.379473	1.30087	0.286574	0.743395
12653|314.0197|0.49			12653|314.0197|0.49	pos		0	-0.0485271	-1.03421	0.726405	0.91689	0	0.228355	1.1715	0.110113	0.524074	0	0.276882	1.21157	0.0543124	0.266109	0	-0.0276615	-1.01936	0.851907	0.979415	0	-0.0497136	-1.03506	0.737361	0.97749	0	-0.0220522	-1.0154	0.883635	0.967924
12654|313.0172|0.49			12654|313.0172|0.49	pos		0	0.177543	1.13096	0.596938	0.893994	0	0.0615893	1.04361	0.846053	0.972175	0	-0.115954	-1.08369	0.720996	0.885379	0	-0.00702123	-1.00488	0.964583	0.994192	0	-0.0513802	-1.03626	0.734701	0.97749	0	-0.0443589	-1.03122	0.782402	0.94088
1266|809.5814|12.95			1266|809.5814|12.95	pos		0	0.498395	1.41264	0.381644	0.823909	0	-0.374851	-1.29671	0.443849	0.832217	0	-0.873246	-1.83178	0.101572	0.364465	0	1.10724	2.15433	0.0418742	0.707402	0	0.825784	1.7725	0.124314	0.895337	0	-0.281453	-1.21542	0.587133	0.884447
12660|913.5285|13.11			12660|913.5285|13.11	pos		0	0.0798023	1.05687	0.79037	0.937437	0	-0.0315596	-1.02212	0.923782	0.988031	0	-0.111362	-1.08025	0.735774	0.892586	0	0.212251	1.15849	0.465465	0.907664	0	0.425179	1.34274	0.173531	0.909447	0	0.212928	1.15904	0.49856	0.851633
12661|290.1010|2.18			12661|290.1010|2.18	neg		0	-0.102701	-1.07378	0.618544	0.936208	0	-0.171768	-1.12644	0.406085	0.773813	0	-0.069067	-1.04904	0.737557	0.886171	0	0.0199465	1.01392	0.9221	0.986718	0	0.0476801	1.0336	0.815221	0.983368	0	0.0277336	1.01941	0.891853	0.975637
12661|314.0848|0.76			12661|314.0848|0.76	pos		0	-0.0430544	-1.03029	0.886398	0.96958	1	1.21445	2.32052	0.000193135	0.0367295	1	1.2575	2.39081	0.000148349	0.00890096	0	-0.598091	-1.51371	0.0193906	0.681539	0	-0.441321	-1.35785	0.0803116	0.895337	0	0.156769	1.11479	0.528286	0.865681
12663|558.9978|1.04			12663|558.9978|1.04	neg		0	-0.0286058	-1.02003	0.839647	0.97452	0	0.0749541	1.05333	0.603626	0.88105	0	0.10356	1.07442	0.486678	0.738644	0	0.189547	1.14041	0.3207	0.787985	0	0.245267	1.18531	0.213927	0.856213	0	0.0557202	1.03938	0.758621	0.93545
12669|383.0837|3.90			12669|383.0837|3.90	neg		0	-0.153905	-1.11258	0.509961	0.90737	0	-0.49224	-1.40663	0.0392309	0.342179	0	-0.338335	-1.2643	0.151259	0.440017	0	0.187625	1.13889	0.549311	0.888617	0	-0.139686	-1.10167	0.655452	0.961685	0	-0.327311	-1.25467	0.298197	0.707096
1267|720.5743|9.49			1267|720.5743|9.49	pos		0	-0.463292	-1.37868	0.146157	0.688462	0	-0.0743125	-1.05286	0.813713	0.966263	0	0.388979	1.30947	0.220916	0.536697	0	-0.0529143	-1.03736	0.753097	0.962299	0	0.102401	1.07356	0.543307	0.970707	0	0.155315	1.11366	0.357862	0.784995
12676|423.9375|1.04			12676|423.9375|1.04	neg		0	-0.0604482	-1.04279	0.552284	0.91725	0	0.0219232	1.01531	0.826383	0.959083	0	0.0823714	1.05876	0.402968	0.688876	0	-0.00589024	-1.00409	0.961872	0.99318	0	-0.21335	-1.15938	0.113074	0.78833	0	-0.20746	-1.15465	0.106375	0.467266
12684|387.0462|0.97			12684|387.0462|0.97	pos		0	0.361827	1.28505	0.175065	0.718425	0	-0.0628224	-1.04451	0.814771	0.966263	0	-0.424649	-1.34225	0.112912	0.385503	0	-0.154496	-1.11303	0.592994	0.934645	0	0.349797	1.27438	0.229239	0.926626	0	0.504293	1.41843	0.0856728	0.521936
12688|522.6009|0.57			12688|522.6009|0.57	neg		0	0.312136	1.24154	0.140052	0.701158	0	-0.0557779	-1.03942	0.796107	0.950921	0	-0.367914	-1.29049	0.0887449	0.339982	0	0.0973017	1.06977	0.626824	0.909498	0	-0.103785	-1.07459	0.610615	0.95089	0	-0.201087	-1.14956	0.325979	0.730505
12689|175.0017|1.11			12689|175.0017|1.11	pos		0	-0.651342	-1.57063	0.00847823	0.344781	0	-0.0692534	-1.04917	0.771627	0.950204	0	0.582089	1.49702	0.0178277	0.137948	0	-0.66874	-1.58968	0.0876643	0.75834	0	-0.390534	-1.31088	0.305732	0.945449	0	0.278206	1.21269	0.464273	0.840562
1269|448.3059|6.31			1269|448.3059|6.31	pos		0	-0.444495	-1.36084	0.364584	0.814991	0	0.441252	1.35778	0.391304	0.803145	0	0.885747	1.84772	0.0850407	0.3336	0	0.486272	1.40082	0.316858	0.897671	0	0.263847	1.20068	0.591296	0.976042	0	-0.222426	-1.16669	0.645541	0.903263
12690|309.0624|5.08			12690|309.0624|5.08	pos		0	-0.118969	-1.08596	0.709461	0.911626	0	-0.153228	-1.11205	0.625033	0.902414	0	-0.0342592	-1.02403	0.912853	0.967986	0	-0.14372	-1.10475	0.667707	0.941495	0	0.304146	1.23469	0.357067	0.946745	0	0.447866	1.36402	0.17774	0.641373
12691|258.0419|0.83			12691|258.0419|0.83	neg		0	0.765096	1.69948	0.1195	0.670117	0	-0.338369	-1.26433	0.538085	0.853165	0	-1.10346	-2.1487	0.0469597	0.242655	0	-0.186948	-1.13835	0.659488	0.914438	0	-0.166867	-1.12262	0.689127	0.970268	0	0.0200815	1.01402	0.962208	0.992536
12692|702.2007|2.17			12692|702.2007|2.17	neg		0	-0.0330958	-1.02321	0.723844	0.960973	0	0.133662	1.09707	0.157725	0.602625	0	0.166758	1.12253	0.0796996	0.31991	0	-0.123398	-1.0893	0.229136	0.743532	0	0.11331	1.08171	0.268867	0.879938	0	0.236708	1.1783	0.0238831	0.272839
12694|726.3765|7.67			12694|726.3765|7.67	pos		0	0.40202	1.32136	0.104031	0.649628	0	0.207236	1.15447	0.353718	0.776278	0	-0.194784	-1.14455	0.408891	0.715706	0	0.0267868	1.01874	0.912808	0.982533	0	0.109713	1.07901	0.654232	0.97749	0	0.0829264	1.05916	0.688188	0.917448
12699|551.7212|0.57			12699|551.7212|0.57	neg		0	0.0139179	1.00969	0.916906	0.98508	0	-0.233632	-1.17579	0.0884141	0.484266	0	-0.24755	-1.18719	0.078658	0.317532	0	0.200847	1.14937	0.178733	0.705512	0	0.0600753	1.04252	0.691114	0.970268	0	-0.140772	-1.10249	0.363591	0.759206
Tris(2-butoxyethyl) phosphate	Tris(2-butoxyethyl) phosphate	Tris(2-butoxyethyl) phosphate	127|399.2506|7.84	pos	6540	0	-0.30006	-1.2312	0.360034	0.813411	0	-0.272061	-1.20753	0.406236	0.815144	0	0.0279996	1.0196	0.931639	0.975556	0	0.0523833	1.03698	0.67318	0.941969	0	0.0563726	1.03985	0.649946	0.97749	0	0.00398924	1.00277	0.97435	0.996562
1270|437.3272|8.60			1270|437.3272|8.60	neg		0	-0.197197	-1.14647	0.370274	0.849942	0	-0.274569	-1.20963	0.21403	0.648935	0	-0.0773711	-1.05509	0.724234	0.878692	0	0.146509	1.10689	0.59437	0.900649	0	-0.100211	-1.07193	0.715449	0.972172	0	-0.246719	-1.18651	0.371253	0.763899
12700|449.0123|1.04			12700|449.0123|1.04	neg		0	0.175284	1.12919	0.274382	0.811745	0	0.202396	1.15061	0.200881	0.641574	0	0.0271124	1.01897	0.864897	0.944304	0	-0.0613185	-1.04342	0.671256	0.915143	0	-0.213657	-1.15962	0.143712	0.827353	0	-0.152338	-1.11137	0.286255	0.696217
12711|299.2694|7.27			12711|299.2694|7.27	pos		0	0.0501811	1.03539	0.787961	0.937437	0	0.071963	1.05115	0.695729	0.924475	0	0.0217818	1.01521	0.904112	0.9654	0	0.181009	1.13368	0.297871	0.892737	0	0.154772	1.11325	0.372595	0.950825	0	-0.0262379	-1.01835	0.881222	0.967056
12713|733.4542|7.96			12713|733.4542|7.96	neg		0	0.298599	1.22995	0.302616	0.830941	0	-0.19755	-1.14675	0.54525	0.855592	0	-0.496149	-1.41044	0.138416	0.419235	0	-0.172264	-1.12683	0.61703	0.906648	0	0.64806	1.56706	0.09407	0.768432	0	0.820324	1.7658	0.0362141	0.3147
12714|633.7052|0.64			12714|633.7052|0.64	neg		0	0.140261	1.1021	0.58499	0.923759	0	0.721567	1.64897	0.00453929	0.124081	0	0.581305	1.4962	0.0281084	0.186914	0	0.158346	1.11601	0.556354	0.888908	0	0.147516	1.10766	0.547994	0.94512	0	-0.0108305	-1.00754	0.968256	0.994608
12715|631.7080|0.64			12715|631.7080|0.64	neg		0	-0.0228372	-1.01596	0.935398	0.986653	0	0.487716	1.40222	0.0783392	0.460494	0	0.510553	1.4246	0.0659765	0.290647	0	0.0409942	1.02882	0.892095	0.978683	0	0.391663	1.31191	0.159426	0.827353	0	0.350669	1.27515	0.25988	0.671274
12717|572.4007|6.46			12717|572.4007|6.46	pos		0	-0.0848709	-1.06059	0.617913	0.900355	0	-0.495963	-1.41026	0.00519019	0.136347	0	-0.411093	-1.32969	0.0206073	0.149946	0	0.160497	1.11767	0.481483	0.913544	0	-0.030559	-1.02141	0.894876	0.985528	0	-0.191056	-1.1416	0.402668	0.814733
1272|343.0668|3.82			1272|343.0668|3.82	neg		0	-1.59698	-3.0251	0.0149133	0.353099	0	-0.665995	-1.58666	0.30375	0.711057	0	0.93099	1.90658	0.152979	0.441805	0	-0.189165	-1.1401	0.809575	0.958042	0	0.384365	1.30528	0.630084	0.959637	0	0.57353	1.48816	0.457915	0.817511
12722|298.1272|6.85			12722|298.1272|6.85	neg		0	0.194587	1.1444	0.518657	0.910008	0	-0.421858	-1.33965	0.171779	0.613931	0	-0.616445	-1.53309	0.0483069	0.246127	0	0.289416	1.22215	0.383684	0.823526	0	-0.0892456	-1.06381	0.790702	0.981475	0	-0.378661	-1.30013	0.255894	0.666983
12723|532.6678|0.57			12723|532.6678|0.57	neg		0	0.0756932	1.05387	0.472941	0.893862	0	0.00969057	1.00674	0.925009	0.982755	0	-0.0660026	-1.04681	0.522624	0.761563	0	0.207243	1.15448	0.0457512	0.568908	0	-0.0270603	-1.01893	0.792872	0.981594	0	-0.234304	-1.17634	0.0277025	0.289286
12723|550.6084|0.48			12723|550.6084|0.48	pos		0	0.0974035	1.06985	0.531223	0.869355	0	-0.30328	-1.23395	0.0553525	0.391986	0	-0.400684	-1.32013	0.0125217	0.116024	0	0.254097	1.19259	0.0494318	0.738333	0	-0.0522343	-1.03687	0.684466	0.97749	0	-0.306332	-1.23656	0.0213084	0.316276
12725|257.0374|2.73			12725|257.0374|2.73	pos		0	-0.246232	-1.1861	0.438691	0.841071	0	-0.717735	-1.6446	0.0332276	0.319194	0	-0.471503	-1.38655	0.161144	0.462215	0	-0.371394	-1.2936	0.221312	0.841466	0	-0.0614735	-1.04353	0.833096	0.980365	0	0.30992	1.23964	0.28151	0.741143
12730|331.1299|5.79			12730|331.1299|5.79	neg		0	-0.409837	-1.32854	0.444452	0.885471	0	-0.031454	-1.02204	0.956315	0.991123	0	0.378382	1.29988	0.505412	0.750024	0	-0.18011	-1.13297	0.689063	0.922041	0	-0.354034	-1.27813	0.432756	0.927626	0	-0.173924	-1.12812	0.699194	0.917818
12731|288.7693|0.59			12731|288.7693|0.59	neg		0	0.127142	1.09213	0.390709	0.858586	0	-0.102077	-1.07332	0.490145	0.82394	0	-0.229219	-1.1722	0.125	0.395435	0	-0.0442246	-1.03113	0.783715	0.953442	0	-0.0548582	-1.03876	0.733555	0.973207	0	-0.0106336	-1.0074	0.947359	0.988595
12738|575.7463|0.64			12738|575.7463|0.64	neg		0	0.0241496	1.01688	0.928861	0.986653	0	0.56021	1.47448	0.0365485	0.329721	0	0.53606	1.45001	0.0495788	0.249583	0	-0.434001	-1.35097	0.158853	0.69399	0	-0.0796444	-1.05676	0.783853	0.981475	0	0.354356	1.27842	0.238703	0.648669
12738|678.4272|5.29			12738|678.4272|5.29	pos		0	0.0115519	1.00804	0.977919	0.991003	0	0.231889	1.17437	0.610111	0.897871	0	0.220337	1.16501	0.611918	0.834317	0	0.03565	1.02502	0.937935	0.986166	0	0.370318	1.29264	0.420886	0.952552	0	0.334668	1.26109	0.505759	0.853784
12739|573.7492|0.64			12739|573.7492|0.64	neg		0	-0.10398	-1.07473	0.684887	0.954306	0	0.482966	1.39761	0.0652141	0.429635	0	0.586946	1.50206	0.0238644	0.170545	0	-0.484261	-1.39887	0.0883467	0.629542	0	-0.115707	-1.08351	0.694112	0.970268	0	0.368554	1.29106	0.190914	0.592918
1274|447.3088|6.31			1274|447.3088|6.31	pos		0	-0.340561	-1.26625	0.502276	0.856563	0	0.527171	1.4411	0.324275	0.748327	0	0.867732	1.82479	0.10333	0.368606	0	0.489536	1.40399	0.313507	0.897671	0	0.253751	1.1923	0.605406	0.97749	0	-0.235785	-1.17755	0.625782	0.894777
12740|292.1401|1.69			12740|292.1401|1.69	neg		0	-0.147151	-1.10738	0.746955	0.964004	0	0.0958244	1.06868	0.833471	0.960854	0	0.242976	1.18343	0.620015	0.817564	0	-0.678426	-1.60039	0.126228	0.663547	0	-0.716123	-1.64276	0.0981021	0.771548	0	-0.037697	-1.02647	0.93235	0.985628
12741|360.0068|2.17			12741|360.0068|2.17	neg		0	0.0849756	1.06067	0.365872	0.848635	0	0.27773	1.21229	0.00448785	0.124081	0	0.192755	1.14294	0.0438315	0.233704	0	-0.033699	-1.02363	0.721873	0.933681	0	0.134613	1.0978	0.159428	0.827353	0	0.168312	1.12374	0.0803904	0.426946
12742|141.1284|6.69			12742|141.1284|6.69	neg		0	-0.887458	-1.84991	0.0255683	0.414783	0	-0.320045	-1.24837	0.417106	0.78342	0	0.567413	1.48186	0.160105	0.44887	0	-0.0699359	-1.04967	0.856285	0.971748	0	-0.444179	-1.36054	0.265162	0.877878	0	-0.374243	-1.29616	0.362701	0.758426
12742|451.6518|2.09			12742|451.6518|2.09	pos		0	-0.155244	-1.11361	0.620378	0.90108	0	0.778925	1.71585	0.0430322	0.349996	0	0.934169	1.91079	0.0168985	0.132722	0	-0.264715	-1.2014	0.393818	0.907198	0	0.494102	1.40844	0.107974	0.895337	0	0.758817	1.6921	0.019102	0.301268
12743|552.9665|0.49			12743|552.9665|0.49	pos		0	0.308188	1.23815	0.0313036	0.47387	0	0.102131	1.07336	0.491777	0.85795	0	-0.206057	-1.15353	0.169657	0.473627	0	0.187621	1.13888	0.171859	0.81027	0	0.219032	1.16395	0.0923918	0.895337	0	0.0314112	1.02201	0.804841	0.948411
12743|650.5820|0.57			12743|650.5820|0.57	neg		0	0.158375	1.11603	0.392308	0.859619	0	0.00109541	1.00076	0.995163	0.998159	0	-0.157279	-1.11518	0.361337	0.6576	0	0.0689869	1.04898	0.660991	0.914438	0	-0.178309	-1.13156	0.221829	0.856213	0	-0.247296	-1.18698	0.103464	0.464596
12744|146.0284|0.84			12744|146.0284|0.84	neg		0	0.289514	1.22223	0.606226	0.93099	0	-0.60662	-1.52269	0.375245	0.760057	0	-0.896134	-1.86107	0.172215	0.46275	0	-0.336838	-1.26299	0.49301	0.867208	0	-0.450598	-1.36661	0.360243	0.899739	0	-0.113761	-1.08205	0.819587	0.954381
1275|565.3074|7.40			1275|565.3074|7.40	pos		0	0.088855	1.06353	0.604605	0.896256	0	-0.385053	-1.30591	0.0284748	0.301992	0	-0.473908	-1.38887	0.00773799	0.0896235	0	0.43649	1.35331	0.259055	0.871881	0	0.226472	1.16997	0.556102	0.974488	0	-0.210018	-1.1567	0.585051	0.883679
12753|262.0913|3.91			12753|262.0913|3.91	neg		0	-0.203562	-1.15154	0.560407	0.918175	0	-0.488351	-1.40284	0.161746	0.606491	0	-0.284789	-1.21823	0.356031	0.653232	0	-0.148444	-1.10837	0.657015	0.914438	0	-0.393372	-1.31346	0.2523	0.874427	0	-0.244928	-1.18503	0.473486	0.827916
12754|243.0332|4.68			12754|243.0332|4.68	neg		0	0.347311	1.27219	0.559344	0.917764	0	-0.121846	-1.08813	0.800053	0.952809	0	-0.469156	-1.3843	0.421325	0.702805	0	-1.02839	-2.03974	0.317899	0.783625	0	-0.965679	-1.95298	0.353648	0.8967	0	0.0627079	1.04442	0.932242	0.985628
12755|207.0244|1.00			12755|207.0244|1.00	pos		0	0.367397	1.29002	0.343126	0.805674	0	-0.0940452	-1.06736	0.830135	0.968226	0	-0.461443	-1.37692	0.258658	0.584273	0	0.645274	1.56404	0.344308	0.900987	0	-0.0290686	-1.02035	0.966534	0.992941	0	-0.674343	-1.59587	0.221132	0.678064
12756|206.0222|0.99			12756|206.0222|0.99	pos		0	0.566189	1.48061	0.138773	0.684996	0	0.127058	1.09206	0.77353	0.950998	0	-0.439131	-1.35579	0.316846	0.630036	0	0.795907	1.73617	0.146735	0.788145	0	-0.0585184	-1.0414	0.912713	0.991358	0	-0.854426	-1.80804	0.0731142	0.495417
12757|655.1478|1.15			12757|655.1478|1.15	neg		0	0.153437	1.11222	0.614549	0.93508	0	0.263656	1.20052	0.363971	0.753858	0	0.110218	1.07939	0.713498	0.875568	0	-0.747181	-1.67851	0.0318615	0.546727	0	-0.178703	-1.13187	0.567428	0.949203	0	0.568478	1.48296	0.0984685	0.457068
12758|655.1480|1.15			12758|655.1480|1.15	neg		0	0.153437	1.11222	0.614549	0.93508	0	0.263656	1.20052	0.363971	0.753858	0	0.110218	1.07939	0.713498	0.875568	0	-0.747181	-1.67851	0.0318615	0.546727	0	-0.178703	-1.13187	0.567428	0.949203	0	0.568478	1.48296	0.0984685	0.457068
1276|539.2502|6.37			1276|539.2502|6.37	neg		0	0.461414	1.37689	0.409143	0.86821	0	0.152094	1.11118	0.784887	0.948492	0	-0.309319	-1.23912	0.579283	0.79134	0	0.150337	1.10983	0.847636	0.970419	0	1.01899	2.0265	0.196941	0.842111	0	0.868654	1.82596	0.270131	0.679491
12764|324.1175|0.87			12764|324.1175|0.87	neg		0	-0.400022	-1.31953	0.322124	0.838373	0	0.147674	1.10778	0.703472	0.921309	0	0.547695	1.46175	0.177395	0.469936	0	-0.922729	-1.8957	0.0785833	0.618076	0	0.0714391	1.05076	0.885707	0.989848	0	0.994168	1.99193	0.0587951	0.380775
12779|707.4104|4.51			12779|707.4104|4.51	pos		0	-0.0878678	-1.0628	0.702964	0.911626	0	0.384824	1.3057	0.106203	0.514836	0	0.472692	1.3877	0.0488796	0.252092	0	0.126109	1.09135	0.685708	0.947347	0	-0.0153496	-1.0107	0.958253	0.992941	0	-0.141458	-1.10302	0.638574	0.89969
12786|715.5712|0.57			12786|715.5712|0.57	neg		0	0.152962	1.11185	0.153065	0.715949	0	0.0563597	1.03984	0.606014	0.881372	0	-0.0966024	-1.06925	0.352961	0.651431	0	0.392801	1.31294	0.0248432	0.546727	0	0.239071	1.18023	0.16195	0.827353	0	-0.15373	-1.11244	0.374253	0.766193
12787|469.0098|0.52			12787|469.0098|0.52	pos		0	0.342834	1.26825	0.216313	0.7662	0	-0.247588	-1.18722	0.392943	0.803695	0	-0.590422	-1.50569	0.0429232	0.235178	0	-0.173611	-1.12788	0.583721	0.934645	0	-0.0464999	-1.03276	0.883133	0.983122	0	0.127111	1.0921	0.683231	0.917448
12787|712.5344|0.57			12787|712.5344|0.57	neg		0	0.14679	1.1071	0.216368	0.771164	0	0.0533945	1.0377	0.658488	0.902596	0	-0.0933956	-1.06688	0.379461	0.672669	0	0.253326	1.19195	0.255444	0.75541	0	0.0106748	1.00743	0.961258	0.99521	0	-0.242651	-1.18317	0.288491	0.697816
12788|719.5642|0.57			12788|719.5642|0.57	neg		0	-0.0776109	-1.05527	0.435109	0.882568	0	-0.180856	-1.13356	0.0728914	0.447048	0	-0.103245	-1.07419	0.300344	0.603225	0	-0.00848666	-1.0059	0.930091	0.988301	0	-0.0245133	-1.01714	0.800018	0.983336	0	-0.0160266	-1.01117	0.868427	0.972511
1279|521.3433|8.04			1279|521.3433|8.04	pos		0	-1.31955	-2.49588	0.0940248	0.63971	0	-0.0520869	-1.03676	0.940437	0.989086	0	1.26746	2.40738	0.138334	0.427203	0	1.32683	2.50851	0.0964421	0.75849	0	0.301484	1.23241	0.717764	0.97749	0	-1.02535	-2.03545	0.19425	0.659332
12790|718.5248|0.57			12790|718.5248|0.57	neg		0	0.0276751	1.01937	0.769581	0.96865	0	-0.132287	-1.09603	0.165682	0.610682	0	-0.159962	-1.11726	0.0902654	0.341037	0	0.0123512	1.0086	0.901387	0.980807	0	0.0194767	1.01359	0.850268	0.985042	0	0.00712545	1.00495	0.944072	0.987271
12791|721.5613|0.57			12791|721.5613|0.57	neg		0	0.0303064	1.02123	0.748076	0.964004	0	-0.132419	-1.09613	0.164708	0.609242	0	-0.162726	-1.1194	0.0845986	0.330357	0	0.0122713	1.00854	0.900995	0.980807	0	0.0113626	1.00791	0.911373	0.992358	0	-0.000908646	-1.00063	0.992787	0.997295
12792|231.1129|6.83			12792|231.1129|6.83	pos		0	0.447951	1.3641	0.460358	0.841071	0	-0.278257	-1.21273	0.608302	0.897295	0	-0.726208	-1.65429	0.187817	0.49312	0	0.958706	1.94357	0.107815	0.75849	0	0.359701	1.28316	0.4893	0.960474	0	-0.599005	-1.51467	0.316136	0.764191
12794|297.1681|7.15			12794|297.1681|7.15	neg		0	0.428332	1.34568	0.267444	0.808245	0	-0.25673	-1.19477	0.513215	0.838902	0	-0.685062	-1.60777	0.0957961	0.348448	0	0.48507	1.39965	0.198136	0.723069	0	-0.258223	-1.196	0.482368	0.939982	0	-0.743293	-1.67399	0.0479215	0.350186
12798|865.5025|5.80			12798|865.5025|5.80	neg		0	0.295274	1.22712	0.41612	0.871469	0	-0.0871459	-1.06227	0.809509	0.956082	0	-0.38242	-1.30353	0.303832	0.606348	0	-0.254322	-1.19277	0.455851	0.855574	0	-0.183436	-1.13558	0.627305	0.958282	0	0.0708861	1.05036	0.8484	0.963976
128|195.8110|0.85			128|195.8110|0.85	neg		0	-0.198703	-1.14767	0.537221	0.913769	0	0.028331	1.01983	0.934803	0.985194	0	0.227034	1.17043	0.513155	0.755363	0	0.206917	1.15422	0.701783	0.927399	0	0.714284	1.64067	0.190551	0.841073	0	0.507367	1.42145	0.365722	0.760378
(2-{[2-[icosa-5.8.11-trienoyloxy]-3-(octadecanoyloxy)propyl phosphonato]oxy}ethyl)trimethylazanium	(2-{[2-[icosa-5.8.11-trienoyloxy]-3-(octadecanoyloxy)propyl phosphonato]oxy}ethyl)trimethylazanium	(2-{[2-[icosa-5.8.11-trienoyloxy]-3-(octadecanoyloxy)propyl phosphonato]oxy}ethyl)trimethylazanium	128|812.6161|12.99	pos		0	0.0195996	1.01368	0.975114	0.991003	0	-0.425607	-1.34314	0.499269	0.85795	0	-0.445207	-1.36151	0.472786	0.760613	0	0.636524	1.55458	0.0851886	0.75834	0	0.425359	1.34291	0.253173	0.931951	0	-0.211164	-1.15762	0.568361	0.878535
1280|167.0563|3.29			1280|167.0563|3.29	pos		0	0.494033	1.40838	0.389377	0.823909	0	0.225653	1.16931	0.707125	0.931079	0	-0.26838	-1.20445	0.65082	0.853458	0	-0.522096	-1.43604	0.373227	0.907198	0	-0.209579	-1.15635	0.724461	0.97749	0	0.312517	1.24187	0.599296	0.885439
Glu-Trp	Glu-Trp	Glu-Trp	12803|334.1398|4.37	pos	100094	0	-0.0236804	-1.01655	0.870009	0.961565	0	0.063173	1.04476	0.653348	0.915838	0	0.0868533	1.06205	0.537344	0.798203	0	0.0458487	1.03229	0.746461	0.960452	0	0.328889	1.25605	0.026952	0.71462	0	0.28304	1.21676	0.0586406	0.445903
12805|276.0908|6.16			12805|276.0908|6.16	pos		0	0.0991695	1.07116	0.851589	0.956629	0	0.511867	1.42589	0.286138	0.722493	0	0.412698	1.33117	0.421682	0.726627	0	-0.0471833	-1.03325	0.919143	0.982533	0	-0.478968	-1.39375	0.322438	0.945449	0	-0.431785	-1.3489	0.355823	0.784713
12809|316.1049|1.20			12809|316.1049|1.20	neg		0	-0.769248	-1.70438	0.0637401	0.563863	0	0.774643	1.71077	0.0675882	0.434239	1	1.54389	2.9158	0.000629056	0.0219778	0	-0.861356	-1.81675	0.102685	0.6402	0	-0.55189	-1.466	0.276091	0.879938	0	0.309467	1.23925	0.558051	0.858383
12812|536.3349|6.38			12812|536.3349|6.38	pos		0	-0.0169703	-1.01183	0.937182	0.985823	0	0.601969	1.51779	0.00713913	0.158955	0	0.61894	1.53575	0.00577234	0.0766139	0	0.020914	1.0146	0.935139	0.986166	0	0.295176	1.22703	0.254165	0.934664	0	0.274262	1.20938	0.288898	0.743395
12813|237.0745|4.88			12813|237.0745|4.88	neg		0	-0.377524	-1.29911	0.275486	0.811745	0	-0.101793	-1.07311	0.783625	0.948492	0	0.275731	1.21061	0.444941	0.714758	0	-0.0500008	-1.03527	0.882287	0.97772	0	-0.277915	-1.21244	0.423943	0.921381	0	-0.227914	-1.17114	0.511285	0.841519
12814|383.2802|7.89			12814|383.2802|7.89	neg		0	-0.350375	-1.27489	0.0652967	0.567404	0	-0.380445	-1.30174	0.0460288	0.368973	0	-0.0300698	-1.02106	0.872038	0.948277	0	0.0680805	1.04832	0.783639	0.953442	0	-0.240512	-1.18141	0.334383	0.888118	0	-0.308592	-1.2385	0.21705	0.62115
12816|522.2592|7.18			12816|522.2592|7.18	pos		0	-0.449844	-1.36589	0.175172	0.718425	0	0.248792	1.18821	0.408565	0.816622	0	0.698636	1.62297	0.033601	0.203221	0	0.101	1.07252	0.713274	0.957401	0	0.615964	1.53258	0.0316583	0.747341	0	0.514964	1.42896	0.0702337	0.485794
12817|282.9138|0.80			12817|282.9138|0.80	neg		0	-0.141281	-1.10288	0.574665	0.921626	0	-0.0820384	-1.05851	0.764207	0.942276	0	0.0592426	1.04192	0.830561	0.930163	0	0.360124	1.28354	0.0773857	0.618076	0	0.534532	1.44847	0.0101914	0.36173	0	0.174409	1.1285	0.385978	0.77575
12818|464.0852|1.16			12818|464.0852|1.16	neg		0	0.0659897	1.0468	0.47749	0.89388	0	-0.0912136	-1.06527	0.32734	0.72865	0	-0.157203	-1.11512	0.0946035	0.347112	0	0.0579687	1.041	0.557387	0.888908	0	0.113398	1.08177	0.253656	0.874427	0	0.055429	1.03917	0.57472	0.866226
12823|528.3743|5.94			12823|528.3743|5.94	pos		0	-0.121217	-1.08765	0.50653	0.857889	0	-0.254434	-1.19287	0.172858	0.617356	0	-0.133217	-1.09674	0.472232	0.760391	0	0.0892305	1.0638	0.711898	0.957401	0	-0.251237	-1.19023	0.293277	0.945449	0	-0.340468	-1.26617	0.163144	0.633316
12825|812.3954|0.62			12825|812.3954|0.62	neg		0	0.227616	1.1709	0.121189	0.670117	0	-0.0987295	-1.07083	0.496982	0.827597	0	-0.326346	-1.25383	0.0282807	0.18718	0	0.135576	1.09853	0.303	0.779637	0	-0.132882	-1.09648	0.312596	0.888118	0	-0.268459	-1.20452	0.0449257	0.342966
12828|266.0613|2.17			12828|266.0613|2.17	neg		0	-0.115247	-1.08316	0.255777	0.796948	0	-0.050886	-1.0359	0.613865	0.884822	0	0.0643605	1.04562	0.523699	0.762061	0	-0.151533	-1.11075	0.173671	0.701744	0	0.0717952	1.05102	0.515786	0.944007	0	0.223328	1.16742	0.0475436	0.34853
1283|188.0024|1.34			1283|188.0024|1.34	neg		0	-1.53458	-2.89704	0.0195171	0.383246	0	-0.522568	-1.43651	0.366607	0.754538	0	1.01201	2.01672	0.10317	0.361096	0	0.706265	1.63158	0.461814	0.857588	0	-0.24087	-1.18171	0.791465	0.981475	0	-0.947136	-1.92804	0.333178	0.733598
12830|598.1351|1.15			12830|598.1351|1.15	neg		0	-0.0997261	-1.07157	0.742862	0.963894	0	0.28247	1.21628	0.34753	0.741299	0	0.382196	1.30332	0.205534	0.503611	0	-1.13817	-2.20101	0.000291017	0.546727	0	-0.136113	-1.09894	0.63721	0.960235	0	1.00205	2.00285	0.000787157	0.0531185
12832|597.1374|1.15			12832|597.1374|1.15	neg		0	-0.114195	-1.08237	0.733402	0.962436	0	0.227941	1.17116	0.477069	0.816162	0	0.342136	1.26763	0.287708	0.59195	0	-1.22252	-2.33354	0.000124557	0.546727	0	-0.292765	-1.22499	0.317941	0.888118	0	0.929754	1.90495	0.00192607	0.0820296
12837|276.0544|1.14			12837|276.0544|1.14	neg		0	-0.235302	-1.17715	0.291571	0.826345	0	0.119719	1.08652	0.589907	0.875265	0	0.355021	1.279	0.114209	0.375681	0	-0.466213	-1.38148	0.0192157	0.546727	0	-0.174607	-1.12866	0.36777	0.900562	0	0.291606	1.224	0.135677	0.513579
12842|268.0570|2.18			12842|268.0570|2.18	neg		0	0.0915726	1.06553	0.305236	0.832697	0	0.148059	1.10808	0.100356	0.50399	0	0.0564866	1.03993	0.52567	0.762499	0	0.000884718	1.00061	0.992381	0.998455	0	0.0764428	1.05442	0.411097	0.916207	0	0.0755581	1.05377	0.416492	0.797881
12843|392.1230|1.78			12843|392.1230|1.78	pos		0	-0.234133	-1.1762	0.467019	0.843559	0	-0.562778	-1.47711	0.0845502	0.475475	0	-0.328645	-1.25583	0.293457	0.615857	0	-0.808421	-1.75129	0.0418822	0.707402	0	-0.114938	-1.08293	0.767135	0.97749	0	0.693483	1.61718	0.0744563	0.499291
12844|608.3318|7.03			12844|608.3318|7.03	pos		0	0.334799	1.2612	0.0238969	0.451165	0	0.396099	1.31594	0.00732101	0.160481	0	0.0613002	1.04341	0.671034	0.866003	0	0.174288	1.12841	0.35827	0.907198	0	0.33117	1.25803	0.0902911	0.895337	0	0.156883	1.11488	0.407809	0.818555
12845|301.0494|3.95			12845|301.0494|3.95	neg		0	0.0618572	1.04381	0.484294	0.899203	0	-0.0476618	-1.03359	0.589559	0.875134	0	-0.109519	-1.07887	0.21812	0.51914	0	-0.067188	-1.04767	0.503721	0.871572	0	0.102707	1.07379	0.308345	0.888118	0	0.169895	1.12498	0.0952333	0.453595
12846|338.0620|5.48			12846|338.0620|5.48	neg		0	0.103868	1.07465	0.676184	0.954296	0	0.0950524	1.0681	0.706422	0.923811	0	-0.00881589	-1.00613	0.971193	0.989825	0	0.359293	1.2828	0.251947	0.754723	0	0.0829934	1.05921	0.789819	0.981475	0	-0.2763	-1.21108	0.368876	0.762496
12848|229.1082|5.13			12848|229.1082|5.13	neg		0	0.157519	1.11537	0.592465	0.924472	0	0.23549	1.17731	0.42469	0.787034	0	0.0779711	1.05553	0.786186	0.910003	0	-0.159947	-1.11725	0.721493	0.933681	0	-0.0143874	-1.01002	0.974946	0.995283	0	0.14556	1.10616	0.738663	0.928552
12851|447.2601|6.72			12851|447.2601|6.72	neg		0	0.163338	1.11988	0.68528	0.954306	0	0.415307	1.33358	0.313509	0.719043	0	0.251969	1.19083	0.539257	0.77066	0	0.375797	1.29756	0.323988	0.789208	0	0.569073	1.48357	0.151784	0.827353	0	0.193276	1.14336	0.617081	0.883207
12852|405.1886|5.22			12852|405.1886|5.22	pos		0	0.815701	1.76015	0.0897091	0.63971	0	-0.101232	-1.07269	0.822235	0.966742	0	-0.916933	-1.8881	0.0534746	0.2648	0	-0.0618868	-1.04383	0.892013	0.981486	0	-0.752478	-1.68468	0.131771	0.895337	0	-0.690591	-1.61394	0.173544	0.637207
12853|336.0400|1.16			12853|336.0400|1.16	neg		0	0.0750706	1.05341	0.590887	0.924472	0	0.263066	1.20003	0.0639867	0.424537	0	0.187995	1.13918	0.181727	0.474224	0	-0.263833	-1.20066	0.142754	0.68225	0	-0.116001	-1.08373	0.51521	0.944007	0	0.147833	1.1079	0.407623	0.792283
12853|416.2464|5.78			12853|416.2464|5.78	pos		0	-0.122287	-1.08846	0.511747	0.863134	0	-0.436419	-1.35324	0.0259189	0.295889	0	-0.314132	-1.24326	0.108806	0.378772	0	0.305105	1.23551	0.395875	0.907198	0	-0.0921732	-1.06597	0.821133	0.980365	0	-0.397278	-1.31702	0.33301	0.766595
12855|591.3546|7.30			12855|591.3546|7.30	neg		0	-0.55553	-1.46971	0.0625953	0.560998	0	0.395157	1.31509	0.170727	0.613931	1	0.950687	1.93279	0.00229407	0.0498308	0	0.22623	1.16977	0.479487	0.861879	0	0.310886	1.24047	0.358554	0.89972	0	0.0846561	1.06043	0.790685	0.945988
12856|308.0927|5.48			12856|308.0927|5.48	neg		0	0.196575	1.14597	0.37862	0.851808	0	0.135203	1.09825	0.543805	0.854857	0	-0.0613721	-1.04346	0.782453	0.909573	0	0.333819	1.26034	0.315717	0.783087	0	0.218125	1.16322	0.532331	0.94512	0	-0.115693	-1.0835	0.732094	0.926078
12859|261.0524|6.51			12859|261.0524|6.51	neg		0	0.364745	1.28765	0.0983776	0.633511	0	0.0398142	1.02798	0.850213	0.96495	0	-0.324931	-1.2526	0.139229	0.420534	0	-0.0493808	-1.03482	0.819879	0.961067	0	0.0348894	1.02448	0.869723	0.987734	0	0.0842702	1.06015	0.684908	0.91084
1286|243.0332|5.34			1286|243.0332|5.34	neg		0	-0.857258	-1.81159	0.186113	0.742864	0	0.200419	1.14903	0.748041	0.936517	0	1.05768	2.08158	0.117685	0.381716	0	1.09207	2.1318	0.0605554	0.601325	0	0.537878	1.45184	0.360324	0.899739	0	-0.554191	-1.46835	0.374265	0.766193
12861|944.4691|13.13			12861|944.4691|13.13	pos		0	-0.578343	-1.49313	0.0315335	0.47387	0	-0.338038	-1.26404	0.201317	0.647469	0	0.240305	1.18124	0.346427	0.650451	0	0.157931	1.11569	0.541397	0.927663	0	0.0674487	1.04786	0.790596	0.97749	0	-0.0904822	-1.06473	0.726049	0.927688
12862|380.2562|7.27			12862|380.2562|7.27	pos		0	0.0665757	1.04723	0.788052	0.937437	0	0.220154	1.16486	0.347858	0.773959	0	0.153578	1.11233	0.521729	0.79135	0	-0.440806	-1.35736	0.13399	0.77171	0	0.0390923	1.02747	0.892127	0.984406	0	0.479898	1.39465	0.0862019	0.521936
12862|766.5979|0.57			12862|766.5979|0.57	neg		0	0.0555039	1.03922	0.64999	0.947935	0	-0.328659	-1.25585	0.00896777	0.163423	0	-0.384163	-1.3051	0.00389811	0.0630502	0	0.145364	1.10601	0.345754	0.803301	0	-0.0406258	-1.02856	0.779096	0.981082	0	-0.18599	-1.1376	0.219664	0.62414
12863|763.5614|0.57			12863|763.5614|0.57	neg		0	0.0439853	1.03096	0.725605	0.961769	0	-0.330905	-1.2578	0.0101431	0.171678	0	-0.37489	-1.29674	0.00572903	0.0796962	0	0.0524355	1.03701	0.727503	0.934841	0	-0.137658	-1.10012	0.341621	0.890062	0	-0.190093	-1.14084	0.176619	0.57613
12866|489.2131|7.18			12866|489.2131|7.18	neg		0	-0.244177	-1.18442	0.56923	0.921626	0	-0.701787	-1.62652	0.106281	0.512603	0	-0.45761	-1.37326	0.295503	0.59931	0	-0.264308	-1.20106	0.609229	0.904551	0	-0.875224	-1.83429	0.100686	0.774118	0	-0.610916	-1.52723	0.240517	0.650338
12867|170.0326|0.53			12867|170.0326|0.53	pos		0	-0.208321	-1.15534	0.492436	0.853415	0	0.586795	1.50191	0.0576096	0.397833	0	0.795115	1.73522	0.0113041	0.110328	0	-0.419551	-1.33751	0.223201	0.841466	0	-0.0599409	-1.04242	0.85585	0.982702	0	0.35961	1.28308	0.295364	0.748894
12868|910.5376|0.47			12868|910.5376|0.47	pos		0	-0.0370665	-1.02603	0.785335	0.937437	0	-0.234372	-1.17639	0.13882	0.577367	0	-0.197306	-1.14656	0.171656	0.475269	0	0.302617	1.23338	0.0920023	0.75849	0	0.00730122	1.00507	0.967638	0.993153	0	-0.295315	-1.22715	0.109466	0.567513
1287|856.5823|9.16			1287|856.5823|9.16	pos		0	-0.859964	-1.81499	0.00491938	0.289226	0	-0.455528	-1.37128	0.119211	0.540872	0	0.404436	1.32357	0.171668	0.475269	0	0.0291756	1.02043	0.869898	0.979747	0	-0.0283895	-1.01987	0.873372	0.983122	0	-0.0575651	-1.04071	0.750457	0.93493
12870|738.6173|0.57			12870|738.6173|0.57	neg		0	0.15154	1.11075	0.278001	0.813615	0	-0.050018	-1.03528	0.718139	0.926308	0	-0.201558	-1.14994	0.182377	0.47453	0	0.416051	1.33427	0.013637	0.546727	0	0.320665	1.24891	0.0422046	0.6234	0	-0.0953857	-1.06835	0.543646	0.853397
12872|212.1128|0.64			12872|212.1128|0.64	pos		0	-0.0132946	-1.00926	0.976617	0.991003	0	0.398453	1.31809	0.382183	0.793463	0	0.411747	1.3303	0.374572	0.682366	0	-0.155408	-1.11374	0.657949	0.941495	0	-0.556381	-1.47058	0.124511	0.895337	0	-0.400973	-1.3204	0.264731	0.731857
12873|761.5642|0.57			12873|761.5642|0.57	neg		0	-0.166279	-1.12216	0.249475	0.793922	0	-0.360937	-1.28426	0.0169806	0.225643	0	-0.194659	-1.14445	0.170232	0.460812	0	0.236927	1.17848	0.183384	0.708075	0	-0.0358344	-1.02515	0.828469	0.983368	0	-0.272762	-1.20812	0.127567	0.503104
12877|685.4284|4.51			12877|685.4284|4.51	pos		0	-0.0920541	-1.06589	0.781392	0.936776	0	0.459891	1.37544	0.112713	0.527531	0	0.551945	1.46606	0.107011	0.375875	0	-0.216474	-1.16189	0.556171	0.929512	0	0.165941	1.1219	0.623313	0.97749	0	0.382415	1.30352	0.321463	0.764191
1288|571.2896|7.16			1288|571.2896|7.16	neg		0	0.12441	1.09006	0.639359	0.947904	0	0.0443965	1.03125	0.867061	0.968457	0	-0.080013	-1.05703	0.762972	0.898378	0	-0.227529	-1.17083	0.304429	0.779637	0	-0.396179	-1.31602	0.0771915	0.748682	0	-0.168649	-1.12401	0.445306	0.810664
Acetyl-DL-carnitine.1	Acetyl-DL-carnitine	Acetyl-DL-carnitine	12882|202.1081|1.15	neg	1	0	-0.277266	-1.2119	0.397809	0.860775	0	-0.107277	-1.07719	0.737992	0.933848	0	0.169989	1.12505	0.60309	0.807122	0	-0.524965	-1.4389	0.088598	0.629542	0	-0.0214798	-1.015	0.943412	0.99521	0	0.503485	1.41763	0.107784	0.469345
12883|462.1205|4.67			12883|462.1205|4.67	neg		0	0.34624	1.27124	0.349074	0.846197	0	0.434902	1.35182	0.217978	0.653597	0	0.0886626	1.06338	0.80925	0.92188	0	0.340353	1.26607	0.485212	0.863553	0	0.422372	1.34013	0.346133	0.89217	0	0.0820194	1.0585	0.873277	0.973979
12887|709.3788|6.14			12887|709.3788|6.14	neg		0	0.140897	1.10259	0.641485	0.947935	0	0.642866	1.56143	0.0382185	0.338739	0	0.501969	1.41615	0.107596	0.366958	0	0.245389	1.18541	0.478938	0.861879	0	0.327507	1.25484	0.330012	0.888118	0	0.0821176	1.05857	0.801396	0.949173
12892|253.1345|6.07			12892|253.1345|6.07	neg		0	0.243799	1.18411	0.519678	0.910008	0	-0.194924	-1.14466	0.606428	0.881552	0	-0.438723	-1.3554	0.248924	0.550242	0	0.217396	1.16263	0.50317	0.871572	0	-0.29277	-1.22499	0.368232	0.900562	0	-0.510166	-1.42421	0.120264	0.491206
12897|112.0505|0.97			12897|112.0505|0.97	pos		0	-0.121571	-1.08792	0.859266	0.96079	1	2.3511	5.10211	0.000639464	0.0492199	1	2.47267	5.55069	0.0010125	0.0298852	0	-0.257331	-1.19527	0.659256	0.941495	0	0.997523	1.99657	0.031222	0.741827	0	1.25485	2.38643	0.0273626	0.342876
12897|438.1770|5.82			12897|438.1770|5.82	neg		0	1.13893	2.20218	0.145042	0.708137	0	-0.494347	-1.40868	0.54196	0.854857	0	-1.63328	-3.10217	0.0290358	0.188575	0	-1.27873	-2.42625	0.0491755	0.57636	0	0.350697	1.27518	0.555516	0.948518	0	1.62943	3.0939	0.0122423	0.196315
12898|777.6217|0.57			12898|777.6217|0.57	neg		0	0.173827	1.12805	0.239866	0.790444	0	-0.0631953	-1.04478	0.657345	0.902596	0	-0.237022	-1.17856	0.112592	0.374414	0	0.0092919	1.00646	0.95696	0.99318	0	0.0105187	1.00732	0.94689	0.99521	0	0.00122679	1.00085	0.99349	0.99732
12899|316.1665|5.04			12899|316.1665|5.04	neg		0	-0.22731	-1.17065	0.228188	0.781034	0	-0.00261829	-1.00182	0.988839	0.996207	0	0.224692	1.16853	0.233509	0.534812	0	-0.072359	-1.05143	0.654221	0.914438	0	-0.277129	-1.21178	0.0965436	0.769253	0	-0.20477	-1.1525	0.21616	0.620878
(2-{[2-[icosa-5.8.11-trienoyloxy]-3-(octadecanoyloxy)propyl phosphonato]oxy}ethyl)trimethylazanium.1	(2-{[2-[icosa-5.8.11-trienoyloxy]-3-(octadecanoyloxy)propyl phosphonato]oxy}ethyl)trimethylazanium	(2-{[2-[icosa-5.8.11-trienoyloxy]-3-(octadecanoyloxy)propyl phosphonato]oxy}ethyl)trimethylazanium	129|812.6161|12.99	pos		0	-0.254809	-1.19318	0.686499	0.908574	0	-0.0923233	-1.06609	0.885285	0.982144	0	0.162486	1.11921	0.793431	0.918615	0	0.636605	1.55467	0.0850131	0.75834	0	0.426311	1.34379	0.251916	0.930009	0	-0.210294	-1.15692	0.569776	0.879097
1290|817.0531|10.72			1290|817.0531|10.72	pos		0	0.142582	1.10388	0.712208	0.911626	0	-0.28091	-1.21496	0.468455	0.843379	0	-0.423491	-1.34117	0.258888	0.584273	0	0.204983	1.15267	0.546358	0.928596	0	-0.0607316	-1.04299	0.860053	0.983122	0	-0.265715	-1.20223	0.434907	0.833182
12901|649.5267|0.57			12901|649.5267|0.57	neg		0	-0.0613315	-1.04343	0.759051	0.965053	0	0.214038	1.15993	0.328939	0.728678	0	0.275369	1.2103	0.204472	0.501502	0	0.359061	1.28259	0.113284	0.652073	0	0.20423	1.15207	0.392382	0.910997	0	-0.154832	-1.11329	0.52408	0.8513
1291|534.3880|8.85			1291|534.3880|8.85	neg		0	-0.0514456	-1.0363	0.876432	0.979237	0	-0.501169	-1.41536	0.134408	0.568481	0	-0.449724	-1.36578	0.178184	0.470473	0	0.269476	1.20537	0.432398	0.844913	0	0.0711144	1.05053	0.841003	0.98398	0	-0.198362	-1.14739	0.576387	0.866226
1291|818.0591|10.70			1291|818.0591|10.70	pos		0	0.625359	1.5426	0.291271	0.778173	0	-0.0859545	-1.06139	0.883875	0.982144	0	-0.711314	-1.63729	0.214061	0.526521	0	-0.0712999	-1.05066	0.783037	0.963657	0	-0.143272	-1.10441	0.586387	0.976042	0	-0.0719721	-1.05115	0.781045	0.94088
12910|270.7975|0.48			12910|270.7975|0.48	pos		0	0.186151	1.13772	0.137001	0.684996	0	-0.0148131	-1.01032	0.904713	0.98415	0	-0.200965	-1.14947	0.109075	0.37879	0	0.0240885	1.01684	0.883024	0.979747	0	0.0136295	1.00949	0.933646	0.992268	0	-0.010459	-1.00728	0.949056	0.988428
12923|299.0915|0.77			12923|299.0915|0.77	pos		0	-0.129746	-1.0941	0.269669	0.776831	0	0.247982	1.18755	0.0379407	0.334719	0	0.377729	1.29929	0.00210375	0.0451761	0	-0.230573	-1.1733	0.0646151	0.738648	0	-0.0563202	-1.03981	0.645811	0.97749	0	0.174253	1.12838	0.159165	0.629583
12923|342.1191|2.30			12923|342.1191|2.30	neg		0	0.153983	1.11264	0.647723	0.947935	0	0.0667431	1.04735	0.846526	0.964144	0	-0.0872403	-1.06234	0.804059	0.920121	0	-0.0437694	-1.0308	0.920988	0.986683	0	0.289391	1.22212	0.470918	0.936013	0	0.333161	1.25977	0.452178	0.815093
12924|183.1392|6.16			12924|183.1392|6.16	neg		0	0.167839	1.12337	0.440945	0.883605	0	0.00589702	1.0041	0.977986	0.995642	0	-0.161942	-1.11879	0.457065	0.719388	0	0.213659	1.15963	0.349478	0.804674	0	-0.202899	-1.15101	0.38148	0.907779	0	-0.416558	-1.33474	0.0671331	0.397562
12924|298.0842|0.77			12924|298.0842|0.77	pos		0	-0.280252	-1.21441	0.145158	0.686654	0	0.397741	1.31744	0.0438495	0.354749	1	0.677993	1.59991	0.000939377	0.0294365	0	-0.57096	-1.48551	0.0187058	0.681539	0	-0.187425	-1.13873	0.419708	0.952552	0	0.383535	1.30453	0.108108	0.566754
12927|690.5848|0.57			12927|690.5848|0.57	neg		0	0.165475	1.12154	0.303777	0.831139	0	0.131516	1.09544	0.40325	0.77185	0	-0.0339594	-1.02382	0.824006	0.927427	0	-0.158177	-1.11588	0.336048	0.794828	0	0.0913988	1.0654	0.588493	0.949203	0	0.249576	1.18886	0.163368	0.558805
1293|567.4637|9.35			1293|567.4637|9.35	neg		0	-0.485473	-1.40004	0.0369326	0.46517	0	-0.453378	-1.36924	0.0472482	0.371264	0	0.0320945	1.0225	0.887669	0.955279	0	0.247477	1.18713	0.423917	0.840912	0	-0.194215	-1.1441	0.544159	0.94512	0	-0.441691	-1.3582	0.171585	0.570186
12931|357.0508|1.07			12931|357.0508|1.07	pos		0	0.32088	1.24909	0.287856	0.778173	0	0.0110501	1.00769	0.970622	0.994568	0	-0.30983	-1.23956	0.311484	0.623902	0	0.216075	1.16157	0.494253	0.918335	0	0.140683	1.10243	0.665565	0.97749	0	-0.0753922	-1.05365	0.807154	0.948724
12931|644.1379|1.15			12931|644.1379|1.15	neg		0	0.112328	1.08097	0.541686	0.913769	0	0.242303	1.18288	0.1912	0.635298	0	0.129974	1.09427	0.480399	0.73567	0	-0.460131	-1.37567	0.013341	0.546727	0	-0.08112	-1.05784	0.646015	0.961389	0	0.379011	1.30045	0.0393036	0.323283
12934|158.0600|3.85			12934|158.0600|3.85	pos		0	0.00174527	1.00121	0.988552	0.993892	0	-0.0994085	-1.07133	0.415522	0.822643	0	-0.101154	-1.07263	0.407443	0.715567	0	0.136552	1.09927	0.335445	0.898472	0	0.0574799	1.04065	0.683716	0.97749	0	-0.079072	-1.05634	0.582436	0.883554
12939|352.0777|5.92			12939|352.0777|5.92	neg		0	-0.311156	-1.2407	0.427704	0.876736	0	-0.452866	-1.36876	0.263764	0.680829	0	-0.14171	-1.10321	0.706641	0.871269	0	0.0130315	1.00907	0.974624	0.995073	0	-0.0694169	-1.04929	0.869305	0.987734	0	-0.0824484	-1.05881	0.814108	0.95406
1294|468.3778|9.03			1294|468.3778|9.03	neg		0	-0.88513	-1.84693	0.0185509	0.3779	0	-0.743104	-1.67377	0.0462063	0.369313	0	0.142026	1.10345	0.697352	0.866066	0	0.411045	1.32965	0.0958829	0.629542	0	-0.0858658	-1.06132	0.728315	0.973047	0	-0.496911	-1.41119	0.0492134	0.356176
1294|536.4076|8.27			1294|536.4076|8.27	pos		0	0.155905	1.11412	0.653046	0.902625	0	0.79382	1.73366	0.0278755	0.301268	0	0.637915	1.55608	0.0745661	0.30806	0	0.227636	1.17092	0.426603	0.907198	0	0.454925	1.37071	0.128523	0.895337	0	0.227288	1.17063	0.443003	0.83468
12940|352.0778|5.92			12940|352.0778|5.92	neg		0	-0.311156	-1.2407	0.427704	0.876736	0	-0.452866	-1.36876	0.263764	0.680829	0	-0.14171	-1.10321	0.706641	0.871269	0	0.0130315	1.00907	0.974624	0.995073	0	-0.0694169	-1.04929	0.869305	0.987734	0	-0.0824484	-1.05881	0.814108	0.95406
12949|628.3906|6.66			12949|628.3906|6.66	pos		0	0.676909	1.59871	0.0248475	0.451165	0	0.0116466	1.00811	0.968291	0.994568	0	-0.665262	-1.58586	0.0296171	0.189177	0	-0.23357	-1.17574	0.57629	0.933622	0	0.0548898	1.03878	0.897439	0.986752	0	0.288459	1.22134	0.499335	0.851633
12950|501.7994|0.64			12950|501.7994|0.64	neg		0	-0.140516	-1.1023	0.367916	0.849722	0	-0.332183	-1.25892	0.0367678	0.330608	0	-0.191667	-1.14208	0.221084	0.522779	0	0.0245574	1.01717	0.895495	0.979526	0	-0.0327623	-1.02297	0.860902	0.985691	0	-0.0573197	-1.04053	0.766812	0.937144
12951|499.8024|0.64			12951|499.8024|0.64	neg		0	-0.18572	-1.13738	0.366808	0.84972	0	-0.411275	-1.32986	0.0438588	0.3622	0	-0.225555	-1.16923	0.235902	0.537562	0	0.00773538	1.00538	0.97113	0.995073	0	-0.082422	-1.05879	0.718969	0.972172	0	-0.0901574	-1.06449	0.682364	0.909264
12952|407.2651|7.08			12952|407.2651|7.08	neg		0	0.04582	1.03227	0.869475	0.978841	0	-0.292498	-1.22476	0.272805	0.686406	0	-0.338318	-1.26428	0.222392	0.524084	0	0.00401145	1.00278	0.988711	0.996666	0	0.0948679	1.06797	0.728176	0.973047	0	0.0908564	1.065	0.748769	0.931658
12954|532.3329|4.80			12954|532.3329|4.80	pos		0	-0.252992	-1.19168	0.342804	0.805674	0	0.111815	1.08059	0.663281	0.916988	0	0.364806	1.28771	0.167422	0.469912	0	0.426239	1.34373	0.110855	0.75849	0	0.404924	1.32402	0.135768	0.895337	0	-0.0213144	-1.01488	0.935428	0.985731
12960|570.3418|6.68			12960|570.3418|6.68	neg		0	-0.501956	-1.41613	0.0301597	0.439547	0	-0.0622899	-1.04412	0.789412	0.949715	0	0.439666	1.35629	0.0642987	0.286255	0	-0.259866	-1.19737	0.400297	0.829892	0	0.211185	1.15764	0.510671	0.94367	0	0.471051	1.38612	0.152473	0.53862
12961|810.3981|0.62			12961|810.3981|0.62	neg		0	0.253068	1.19174	0.0895729	0.623085	0	-0.117042	-1.08451	0.426805	0.787034	0	-0.37011	-1.29245	0.0146137	0.131187	0	0.272759	1.20812	0.0461808	0.568908	0	0.0747859	1.0532	0.576707	0.949203	0	-0.197973	-1.14709	0.143635	0.528337
12963|267.1138|6.57			12963|267.1138|6.57	neg		0	-0.438852	-1.35553	0.00887673	0.328659	0	-0.133717	-1.09712	0.416743	0.78342	0	0.305135	1.23553	0.0678224	0.294982	0	-0.216997	-1.16231	0.345656	0.803301	0	-0.293855	-1.22591	0.20349	0.851481	0	-0.0768587	-1.05472	0.732942	0.926244
12966|543.2802|5.22			12966|543.2802|5.22	pos		0	0.179296	1.13233	0.446915	0.841071	0	-0.198549	-1.14754	0.471346	0.845341	0	-0.377846	-1.2994	0.17398	0.47591	0	-0.148254	-1.10823	0.469928	0.907664	0	-0.720146	-1.64735	0.00714763	0.615932	0	-0.571892	-1.48647	0.0297083	0.357575
12969|605.0016|1.04			12969|605.0016|1.04	neg		0	0.0333414	1.02338	0.893075	0.983125	0	-0.0316544	-1.02218	0.896004	0.975024	0	-0.0649958	-1.04608	0.793345	0.914257	0	0.313599	1.2428	0.131616	0.668762	0	0.0948402	1.06795	0.636896	0.960235	0	-0.218758	-1.16373	0.254541	0.666799
12970|183.1391|6.15			12970|183.1391|6.15	neg		0	0.167839	1.12337	0.440945	0.883605	0	0.00589702	1.0041	0.977986	0.995642	0	-0.161942	-1.11879	0.457065	0.719388	0	0.213659	1.15963	0.349478	0.804674	0	-0.202899	-1.15101	0.38148	0.907779	0	-0.416558	-1.33474	0.0671331	0.397562
12971|313.2738|7.38			12971|313.2738|7.38	pos		0	0.320686	1.24892	0.158958	0.70155	0	0.463191	1.37859	0.0412917	0.344142	0	0.142505	1.10382	0.527601	0.794001	0	-0.147172	-1.1074	0.545117	0.928285	0	-0.0564102	-1.03988	0.816278	0.980365	0	0.0907619	1.06493	0.708674	0.922775
12974|704.2651|6.40			12974|704.2651|6.40	pos		0	-0.37509	-1.29692	0.0733636	0.611177	0	-0.123321	-1.08924	0.555749	0.877758	0	0.251769	1.19067	0.224967	0.539567	0	-0.0981794	-1.07042	0.591801	0.934645	0	-0.121006	-1.08749	0.50903	0.963404	0	-0.0228262	-1.01595	0.900634	0.974202
12976|332.0451|5.48			12976|332.0451|5.48	neg		0	0.134359	1.0976	0.593263	0.924704	0	0.0482012	1.03397	0.849891	0.96495	0	-0.0861574	-1.06154	0.714536	0.875671	0	0.39948	1.31903	0.206399	0.731307	0	0.128868	1.09344	0.680593	0.966913	0	-0.270611	-1.20632	0.380035	0.770217
12977|354.1773|1.71			12977|354.1773|1.71	pos		0	0.972956	1.96286	0.035171	0.500931	0	0.546734	1.46078	0.290774	0.726946	0	-0.426221	-1.34371	0.377747	0.68395	0	0.87794	1.83775	0.0618715	0.738648	0	0.0132654	1.00924	0.976933	0.994149	0	-0.864675	-1.82093	0.0605427	0.452093
1298|421.0566|7.52			1298|421.0566|7.52	neg		0	0.0188226	1.01313	0.940176	0.98807	0	-0.333952	-1.26046	0.17296	0.615606	0	-0.352775	-1.27701	0.158138	0.445617	0	0.0295357	1.02068	0.91055	0.983401	0	-0.00960485	-1.00668	0.969705	0.99521	0	-0.0391405	-1.0275	0.881657	0.97481
12981|427.2619|7.19			12981|427.2619|7.19	neg		0	0.576604	1.49133	0.358154	0.846197	0	-0.551004	-1.4651	0.276251	0.687238	0	-1.12761	-2.18496	0.0628777	0.283653	0	-0.516542	-1.43052	0.261747	0.756439	0	0.311707	1.24118	0.44283	0.931074	0	0.828249	1.77553	0.0721151	0.40819
12983|754.5757|0.57			12983|754.5757|0.57	neg		0	0.0193438	1.0135	0.887757	0.983125	0	-0.0698543	-1.04961	0.633135	0.890952	0	-0.0891982	-1.06378	0.557131	0.778388	0	0.0820846	1.05855	0.586892	0.897503	0	0.174138	1.12829	0.28761	0.882198	0	0.0920532	1.06589	0.585755	0.869565
12985|373.9456|0.63			12985|373.9456|0.63	neg		0	0.0220908	1.01543	0.832749	0.973691	0	-0.265367	-1.20194	0.0140353	0.201924	0	-0.287458	-1.22049	0.00812574	0.0974198	0	-0.118461	-1.08558	0.268647	0.758185	0	-0.210509	-1.1571	0.0490318	0.641629	0	-0.0920487	-1.06588	0.388712	0.776798
[truncated: 7,716 more rows]

## Sheet: Table.S3
Name	Feature Index	Ion Mode	Kingdom	Superclass	Class	Subclass	CID	RT Difference (min)	Mass Error (ppm)	mzVault Best Match Score	MSI Level	Hit (adjp0.1, fc1.5) JDM-US.JDM	Hit (adjp0.1, fc1.5) JDM-HC.JDM	logFC JDM-US.JDM	FC JDM-US.JDM	p value JDM-US.JDM	Adjusted p value JDM-US.JDM	logFC JDM-HC.JDM	FC JDM-HC.JDM	p value JDM-HC.JDM	Adjusted p value JDM-HC.JDM	Variable	Spearman Correlation	Spearman p value	Spearman adjusted p value
[truncated: 17 more rows]

[truncated: 1 more sheets: Table.S4]
